# Supplementary material for: Identification and validation of a prognostic signature of autophagy, apoptosis and pyroptosis-related genes for head and neck squamous cell carcinoma: to imply therapeutic choices of HPV negative patients
Source: Front Immunol. 2023 Jan 10;13:1100417. doi: 10.3389/fimmu.2022.1100417 (PMC9872116; doi:10.3389/fimmu.2022.1100417)
Supplement: Supplementary file 8 [file Table_5.xlsx]

## Sheet: Gene set of apoptosis
1. 273 apoptosis-related genes
Gene symbol
AKT1
APAF1
BAD
BAK1
BAX
BBC3
BCL2
BCL2L1
BCL2L11
BCL2L2
BID
BIRC2
BIRC3
BIRC5
BNIP3L
BOK
CASP1
CASP10
CASP2
CASP3
CASP4
CASP6
CASP7
CASP8
CASP9
CDKN2A
CFLAR
CHUK
CRADD
CYCS
DFFA
DFFB
DIABLO
FADD
FAS
FASLG
GZMB
HELLS
HRK
IGF1
IGF1R
IGF2
IKBKB
IKBKG
IRF1
IRF2
IRF3
IRF4
IRF5
IRF6
IRF7
JUN
LTA
MAP2K4
MAP3K1
MAPK10
MCL1
MDM2
MIR3191
MIR7846
MYC
NFKB1
NFKBIA
NFKBIB
NFKBIE
PIK3R1
PMAIP1
PRF1
RELA
RIPK1
SCAF11
TNF
TNFRSF10B
TNFRSF1A
TNFRSF1B
TNFRSF21
TNFRSF25
TNFSF10
TP53
TP63
TP73
TRADD
TRAF1
TRAF2
TRAF3
XIAP
ACIN1
ADD1
AKT2
AKT3
APC
APIP
APPL1
ARHGAP10
AVEN
BCAP31
BMF
BMX
C1QBP
CARD8
CD14
CDH1
CLSPN
CTNNB1
DAPK1
DAPK2
DAPK3
DBNL
DCC
DNM1L
DSG1
DSG2
DSG3
DSP
DYNLL1
DYNLL2
E2F1
FNTA
GAS2
GSDMD
GSDME
GSN
H1-0
H1-1
H1-2
H1-3
H1-4
H1-5
HMGB1
HMGB2
KPNA1
KPNB1
LMNA
LMNB1
LY96
MAGED1
MAPK1
MAPK3
MAPK8
MAPT
NMT1
OCLN
OMA1
OPA1
PAK2
PKP1
PLEC
PPP1R13B
PPP3CC
PPP3R1
PRKCD
PRKCQ
PSMA1
PSMA2
PSMA3
PSMA4
PSMA5
PSMA6
PSMA7
PSMA8
PSMB1
PSMB10
PSMB11
PSMB2
PSMB3
PSMB4
PSMB5
PSMB6
PSMB7
PSMB8
PSMB9
PSMC1
PSMC2
PSMC3
PSMC4
PSMC5
PSMC6
PSMD1
PSMD10
PSMD11
PSMD12
PSMD13
PSMD14
PSMD2
PSMD3
PSMD4
PSMD5
PSMD6
PSMD7
PSMD8
PSMD9
PSME1
PSME2
PSME3
PSME4
PSMF1
PTK2
ROCK1
RPS27A
SATB1
SEM1
SEPTIN4
SFN
SPTAN1
STAT3
STK24
STK26
TFDP1
TFDP2
TICAM1
TICAM2
TJP1
TJP2
TLR4
TNFRSF10A
TP53BP2
UACA
UBA52
UBB
UBC
UNC5A
UNC5B
VIM
YWHAB
YWHAE
YWHAG
YWHAH
YWHAQ
YWHAZ
AIFM1
ATM
CAPN1
CAPN2
CHP1
CHP2
CSF2RB
ENDOD1
ENDOG
EXOG
IL1A
IL1B
IL1R1
IL1RAP
IL3
IL3RA
IRAK1
IRAK2
IRAK3
IRAK4
MAP3K14
MYD88
NGF
NTRK1
PIK3CA
PIK3CB
PIK3CD
PIK3CG
PIK3R2
PIK3R3
PIK3R5
PPP3CA
PPP3CB
PPP3R2
PRKACA
PRKACB
PRKACG
PRKAR1A
PRKAR1B
PRKAR2A
PRKAR2B
PRKX
TNFRSF10C
TNFRSF10D

## Sheet: Gene set of autophagy
2. 153 autophagy-related genes
Gene symbol
AKT1S1
AMBRA1
ATG101
ATG12
ATG13
ATG14
ATG16L1
ATG3
ATG5
ATG7
ATG9A
BECN1
DEPTOR
MAP1LC3B
MLST8
MTOR
PIK3C3
PIK3R4
PRKAA1
PRKAA2
PRKAB1
PRKAB2
PRKAG1
PRKAG2
PRKAG3
RB1CC1
RPTOR
ULK1
UVRAG
WIPI2
ARL13B
ATG10
ATG4A
ATG4B
ATG4C
ATG4D
ATG9B
ATM
CETN1
CFTR
CHMP2A
CHMP2B
CHMP3
CHMP4A
CHMP4B
CHMP4C
CHMP6
CHMP7
CSNK2A1
CSNK2A2
CSNK2B
DYNC1H1
DYNC1I1
DYNC1I2
DYNC1LI1
DYNC1LI2
DYNLL1
DYNLL2
EEF1A1
EPAS1
FUNDC1
GABARAP
GABARAPL1
GABARAPL2
GFAP
HBB
HDAC6
HSF1
HSP90AA1
HSP90AB1
HSPA8
IFT88
LAMP2
LAMTOR1
LAMTOR2
LAMTOR3
LAMTOR4
LAMTOR5
MAP1LC3A
MAP1LC3C
MFN1
MFN2
MTERF3
MTMR14
MTMR3
MVB12A
MVB12B
NBR1
PARK7
PCNT
PEX5
PGAM5
PINK1
PLIN2
PLIN3
PRKN
RHEB
RNASE1
RPS27A
RRAGA
RRAGB
RRAGC
RRAGD
SLC38A9
SQSTM1
SRC
TOMM20
TOMM22
TOMM40
TOMM5
TOMM6
TOMM7
TOMM70
TSC1
TSC2
TSG101
TUBA1A
TUBA1B
TUBA1C
TUBA3C
TUBA3D
TUBA3E
TUBA4A
TUBA4B
TUBA8
TUBAL3
TUBB1
TUBB2A
TUBB2B
TUBB3
TUBB4A
TUBB4B
TUBB6
TUBB8
TUBB8B
UBA52
UBAP1
UBB
UBC
UBE2N
UBE2V1
USP30
VCP
VDAC1
VIM
VPS28
VPS37A
VPS37B
VPS37C
VPS37D
WDR45
WDR45B
WIPI1

## Sheet: Gene set of pyroptosis
3. 42 pyroptosis-related genes
Gene symbol
BAK1
BAX
CASP1
CASP3
CASP4
CASP5
CHMP2A
CHMP2B
CHMP3
CHMP4A
CHMP4B
CHMP4C
CHMP6
CHMP7
CYCS
ELANE
GSDMD
GSDME
GZMB
HMGB1
IL18
IL1A
IL1B
IRF1
IRF2
TP53
TP63
TREM2
NLRP9
GSDMC
NLRP6
DHX9
GSDMA
GSDMB
GZMA
CASP8
NAIP
ZBP1
APIP
NLRC4
NLRP1
AIM2

## Sheet: 434 combined genes
4. 434 combined autophagy, apoptosis and pyroptosis-related genes
Gene symbol
AKT1S1
AMBRA1
ATG101
ATG12
ATG13
ATG14
ATG16L1
ATG3
ATG5
ATG7
ATG9A
BECN1
DEPTOR
MAP1LC3B
MLST8
MTOR
PIK3C3
PIK3R4
PRKAA1
PRKAA2
PRKAB1
PRKAB2
PRKAG1
PRKAG2
PRKAG3
RB1CC1
RPTOR
ULK1
UVRAG
WIPI2
ARL13B
ATG10
ATG4A
ATG4B
ATG4C
ATG4D
ATG9B
ATM
CETN1
CFTR
CHMP2A
CHMP2B
CHMP3
CHMP4A
CHMP4B
CHMP4C
CHMP6
CHMP7
CSNK2A1
CSNK2A2
CSNK2B
DYNC1H1
DYNC1I1
DYNC1I2
DYNC1LI1
DYNC1LI2
DYNLL1
DYNLL2
EEF1A1
EPAS1
FUNDC1
GABARAP
GABARAPL1
GABARAPL2
GFAP
HBB
HDAC6
HSF1
HSP90AA1
HSP90AB1
HSPA8
IFT88
LAMP2
LAMTOR1
LAMTOR2
LAMTOR3
LAMTOR4
LAMTOR5
MAP1LC3A
MAP1LC3C
MFN1
MFN2
MTERF3
MTMR14
MTMR3
MVB12A
MVB12B
NBR1
PARK7
PCNT
PEX5
PGAM5
PINK1
PLIN2
PLIN3
PRKN
RHEB
RNASE1
RPS27A
RRAGA
RRAGB
RRAGC
RRAGD
SLC38A9
SQSTM1
SRC
TOMM20
TOMM22
TOMM40
TOMM5
TOMM6
TOMM7
TOMM70
TSC1
TSC2
TSG101
TUBA1A
TUBA1B
TUBA1C
TUBA3C
TUBA3D
TUBA3E
TUBA4A
TUBA4B
TUBA8
TUBAL3
TUBB1
TUBB2A
TUBB2B
TUBB3
TUBB4A
TUBB4B
TUBB6
TUBB8
TUBB8B
UBA52
UBAP1
UBB
UBC
UBE2N
UBE2V1
USP30
VCP
VDAC1
VIM
VPS28
VPS37A
VPS37B
VPS37C
VPS37D
WDR45
WDR45B
WIPI1
AKT1
APAF1
BAD
BAK1
BAX
BBC3
BCL2
BCL2L1
BCL2L11
BCL2L2
BID
BIRC2
BIRC3
BIRC5
BNIP3L
BOK
CASP1
CASP10
CASP2
CASP3
CASP4
CASP6
CASP7
CASP8
CASP9
CDKN2A
CFLAR
CHUK
CRADD
CYCS
DFFA
DFFB
DIABLO
FADD
FAS
FASLG
GZMB
HELLS
HRK
IGF1
IGF1R
IGF2
IKBKB
IKBKG
IRF1
IRF2
IRF3
IRF4
IRF5
IRF6
IRF7
JUN
LTA
MAP2K4
MAP3K1
MAPK10
MCL1
MDM2
MIR3191
MIR7846
MYC
NFKB1
NFKBIA
NFKBIB
NFKBIE
PIK3R1
PMAIP1
PRF1
RELA
RIPK1
SCAF11
TNF
TNFRSF10B
TNFRSF1A
TNFRSF1B
TNFRSF21
TNFRSF25
TNFSF10
TP53
TP63
TP73
TRADD
TRAF1
TRAF2
TRAF3
XIAP
ACIN1
ADD1
AKT2
AKT3
APC
APIP
APPL1
ARHGAP10
AVEN
BCAP31
BMF
BMX
C1QBP
CARD8
CD14
CDH1
CLSPN
CTNNB1
DAPK1
DAPK2
DAPK3
DBNL
DCC
DNM1L
DSG1
DSG2
DSG3
DSP
E2F1
FNTA
GAS2
GSDMD
GSDME
GSN
H1-0
H1-1
H1-2
H1-3
H1-4
H1-5
HMGB1
HMGB2
KPNA1
KPNB1
LMNA
LMNB1
LY96
MAGED1
MAPK1
MAPK3
MAPK8
MAPT
NMT1
OCLN
OMA1
OPA1
PAK2
PKP1
PLEC
PPP1R13B
PPP3CC
PPP3R1
PRKCD
PRKCQ
PSMA1
PSMA2
PSMA3
PSMA4
PSMA5
PSMA6
PSMA7
PSMA8
PSMB1
PSMB10
PSMB11
PSMB2
PSMB3
PSMB4
PSMB5
PSMB6
PSMB7
PSMB8
PSMB9
PSMC1
PSMC2
PSMC3
PSMC4
PSMC5
PSMC6
PSMD1
PSMD10
PSMD11
PSMD12
PSMD13
PSMD14
PSMD2
PSMD3
PSMD4
PSMD5
PSMD6
PSMD7
PSMD8
PSMD9
PSME1
PSME2
PSME3
PSME4
PSMF1
PTK2
ROCK1
SATB1
SEM1
SEPTIN4
SFN
SPTAN1
STAT3
STK24
STK26
TFDP1
TFDP2
TICAM1
TICAM2
TJP1
TJP2
TLR4
TNFRSF10A
TP53BP2
UACA
UNC5A
UNC5B
YWHAB
YWHAE
YWHAG
YWHAH
YWHAQ
YWHAZ
AIFM1
CAPN1
CAPN2
CHP1
CHP2
CSF2RB
ENDOD1
ENDOG
EXOG
IL1A
IL1B
IL1R1
IL1RAP
IL3
IL3RA
IRAK1
IRAK2
IRAK3
IRAK4
MAP3K14
MYD88
NGF
NTRK1
PIK3CA
PIK3CB
PIK3CD
PIK3CG
PIK3R2
PIK3R3
PIK3R5
PPP3CA
PPP3CB
PPP3R2
PRKACA
PRKACB
PRKACG
PRKAR1A
PRKAR1B
PRKAR2A
PRKAR2B
PRKX
TNFRSF10C
TNFRSF10D
CASP5
ELANE
IL18
TREM2
NLRP9
GSDMC
NLRP6
DHX9
GSDMA
GSDMB
GZMA
NAIP
ZBP1
NLRC4
NLRP1
AIM2

## Sheet: 424 combined genes
5. 424 combined autophagy, apoptosis and pyroptosis-related genes except for genes with low expression levels (FPKM = 0) in half or more than half of all HNSCC samples
Gene symbol
ACIN1
ADD1
AIFM1
AIM2
AKT1
AKT1S1
AKT2
AKT3
AMBRA1
APAF1
APC
APIP
APPL1
ARHGAP10
ARL13B
ATG10
ATG101
ATG12
ATG13
ATG14
ATG16L1
ATG3
ATG4A
ATG4B
ATG4C
ATG4D
ATG5
ATG7
ATG9A
ATG9B
ATM
AVEN
BAD
BAK1
BAX
BBC3
BCAP31
BCL2
BCL2L1
BCL2L11
BCL2L2
BECN1
BID
BIRC2
BIRC3
BIRC5
BMF
BMX
BNIP3L
BOK
C1QBP
CAPN1
CAPN2
CARD8
CASP1
CASP10
CASP2
CASP3
CASP4
CASP5
CASP6
CASP7
CASP8
CASP9
CD14
CDH1
CDKN2A
CFLAR
CFTR
CHMP2A
CHMP2B
CHMP3
CHMP4A
CHMP4B
CHMP4C
CHMP6
CHMP7
CHP1
CHP2
CHUK
CLSPN
CRADD
CSF2RB
CSNK2A1
CSNK2A2
CSNK2B
CTNNB1
CYCS
DAPK1
DAPK2
DAPK3
DBNL
DCC
DEPTOR
DFFA
DFFB
DHX9
DIABLO
DNM1L
DSG1
DSG2
DSG3
DSP
DYNC1H1
DYNC1I1
DYNC1I2
DYNC1LI1
DYNC1LI2
DYNLL1
DYNLL2
E2F1
EEF1A1
ELANE
ENDOD1
ENDOG
EPAS1
EXOG
FADD
FAS
FASLG
FNTA
FUNDC1
GABARAP
GABARAPL1
GABARAPL2
GAS2
GFAP
GSDMA
GSDMB
GSDMC
GSDMD
GSDME
GSN
GZMA
GZMB
H1-0
H1-2
H1-3
H1-4
H1-5
HBB
HDAC6
HELLS
HMGB1
HMGB2
HRK
HSF1
HSP90AA1
HSP90AB1
HSPA8
IFT88
IGF1
IGF1R
IGF2
IKBKB
IKBKG
IL18
IL1A
IL1B
IL1R1
IL1RAP
IL3RA
IRAK1
IRAK2
IRAK3
IRAK4
IRF1
IRF2
IRF3
IRF4
IRF5
IRF6
IRF7
JUN
KPNA1
KPNB1
LAMP2
LAMTOR1
LAMTOR2
LAMTOR3
LAMTOR4
LAMTOR5
LMNA
LMNB1
LTA
LY96
MAGED1
MAP1LC3A
MAP1LC3B
MAP1LC3C
MAP2K4
MAP3K1
MAP3K14
MAPK1
MAPK10
MAPK3
MAPK8
MAPT
MCL1
MDM2
MFN1
MFN2
MLST8
MTERF3
MTMR14
MTMR3
MTOR
MVB12A
MVB12B
MYC
MYD88
NAIP
NBR1
NFKB1
NFKBIA
NFKBIB
NFKBIE
NGF
NLRC4
NLRP1
NLRP6
NLRP9
NMT1
NTRK1
OCLN
OMA1
OPA1
PAK2
PARK7
PCNT
PEX5
PGAM5
PIK3C3
PIK3CA
PIK3CB
PIK3CD
PIK3CG
PIK3R1
PIK3R2
PIK3R3
PIK3R4
PIK3R5
PINK1
PKP1
PLEC
PLIN2
PLIN3
PMAIP1
PPP1R13B
PPP3CA
PPP3CB
PPP3CC
PPP3R1
PRF1
PRKAA1
PRKAA2
PRKAB1
PRKAB2
PRKACA
PRKACB
PRKAG1
PRKAG2
PRKAG3
PRKAR1A
PRKAR1B
PRKAR2A
PRKAR2B
PRKCD
PRKCQ
PRKN
PRKX
PSMA1
PSMA2
PSMA3
PSMA4
PSMA5
PSMA6
PSMA7
PSMA8
PSMB1
PSMB10
PSMB2
PSMB3
PSMB4
PSMB5
PSMB6
PSMB7
PSMB8
PSMB9
PSMC1
PSMC2
PSMC3
PSMC4
PSMC5
PSMC6
PSMD1
PSMD10
PSMD11
PSMD12
PSMD13
PSMD14
PSMD2
PSMD3
PSMD4
PSMD5
PSMD6
PSMD7
PSMD8
PSMD9
PSME1
PSME2
PSME3
PSME4
PSMF1
PTK2
RB1CC1
RELA
RHEB
RIPK1
RNASE1
ROCK1
RPS27A
RPTOR
RRAGA
RRAGB
RRAGC
RRAGD
SATB1
SCAF11
SEM1
SEPTIN4
SFN
SLC38A9
SPTAN1
SQSTM1
SRC
STAT3
STK24
STK26
TFDP1
TFDP2
TICAM1
TICAM2
TJP1
TJP2
TLR4
TNF
TNFRSF10A
TNFRSF10B
TNFRSF10C
TNFRSF10D
TNFRSF1A
TNFRSF1B
TNFRSF21
TNFRSF25
TNFSF10
TOMM20
TOMM22
TOMM40
TOMM5
TOMM7
TOMM70
TP53
TP53BP2
TP63
TP73
TRADD
TRAF1
TRAF2
TRAF3
TREM2
TSC1
TSC2
TSG101
TUBA1A
TUBA1B
TUBA1C
TUBA3D
TUBA3E
TUBA4A
TUBA4B
TUBA8
TUBAL3
TUBB1
TUBB2A
TUBB2B
TUBB3
TUBB4A
TUBB4B
TUBB6
TUBB8
TUBB8B
UACA
UBA52
UBAP1
UBB
UBC
UBE2N
UBE2V1
ULK1
UNC5A
UNC5B
USP30
UVRAG
VCP
VDAC1
VIM
VPS28
VPS37A
VPS37B
VPS37C
VPS37D
WDR45
WDR45B
WIPI1
WIPI2
XIAP
YWHAB
YWHAE
YWHAG
YWHAH
YWHAQ
YWHAZ
ZBP1
