# Supplementary material for: Identification and validation of a prognostic signature of autophagy, apoptosis and pyroptosis-related genes for head and neck squamous cell carcinoma: to imply therapeutic choices of HPV negative patients
Source: Front Immunol. 2023 Jan 10;13:1100417. doi: 10.3389/fimmu.2022.1100417 (PMC9872116; doi:10.3389/fimmu.2022.1100417)
Supplement: Supplementary file 9 [file Table_6.xlsx]

## Sheet: CDI
1. Coefficients of genes for cell death index
Gene symbol	Coefficient
ATG5	0.939012
BCAP31	0.615068
CDKN2A	-0.106813
CSNK2A2	0.352948
DYNC1I1	0.274779
FNTA	-0.512138
MVB12A	-0.459267
MVB12B	-0.819952
NLRP1	-0.445699
PRKN	1.04813
RRAGA	0.277563
STK24	0.426654
TSG101	0.416126
VDAC1	0.326238
VPS37C	-0.578265
YWHAQ	-0.451233

## Sheet: autophagy index
2. Coefficients of genes for autophagy index
Gene symbol	Coefficient
ATG5	0.548768
CSNK2A2	0.468793
DYNC1I1	0.272664
MVB12A	-0.416675
MVB12B	-0.639678
PRKN	0.754542
RRAGA	0.301798
TSG101	0.222217
VDAC1	0.474173
VPS37C	-0.508308

## Sheet: apoptosis index
3. Coefficients of genes for apoptosis index
Gene symbol	Coefficient
BCAP31	0.559636
CDKN2A	-0.0846784
FNTA	-0.359707
STK24	0.372478
YWHAQ	0.130137

## Sheet: pyroptosis index
4. Coefficient of gene for pyroptosis index
Gene symbol	Coefficient
NLRP1	1
