# Supplementary material for: Identification and validation of a prognostic signature of autophagy, apoptosis and pyroptosis-related genes for head and neck squamous cell carcinoma: to imply therapeutic choices of HPV negative patients
Source: Front Immunol. 2023 Jan 10;13:1100417. doi: 10.3389/fimmu.2022.1100417 (PMC9872116; doi:10.3389/fimmu.2022.1100417)
Supplement: Supplementary file 10 [file Table_7.xlsx]

## Sheet: Sheet1
Table S7 The primers of the genes
Homo-NLRP1	Forward: 5′-TGGGACCTAGCCCTCCATAC-3′
Homo-NLRP1	Reverse: 5′-GTTCACTTGGGCTGTAGGGG-3′
Homo-YWHAQ	Forward: 5′-CCTACAAGAACGTGGTCGGG-3′
Homo-YWHAQ	Reverse: 5′-GTGTCGGTCTTCTGCTCGAT-3′
Homo-BCAP31	Forward: 5′-CGGCTGGTGGAGTTGTTAGT-3′
Homo-BCAP31	Reverse: 5′-GATTCCTCTGGGCACGGAAA-3′
Homo-CDKN2A	Forward: 5′-CGCGATGTCGCACGGTA-3′
Homo-CDKN2A	Reverse: 5′-CATCTATGCGGGCATGGTTACT-3′
Homo-FNTA	Forward: 5′-TGGACTCGCCCTCCTATGTC-3′
Homo-FNTA	Reverse: 5′-TGCAGGACAGCTCGGAAGTA-3′
Homo-STK24	Forward: 5′-CAAAGAACAACCCACCGACG-3′
Homo-STK24	Reverse: 5′-AGCAGTGGGTCTAAAGCTCG-3′
Homo-PRKN	Forward: 5′-CAGAGGAAAGTCACCTGCGA-3′
Homo-PRKN	Reverse: 5′-GCGGCTCTTTCATCGACTCT-3′
Homo-ATG5	Forward: 5′-AGAAGCTGTTTCGTCCTGTGG-3′
Homo-ATG5	Reverse: 5′-AGGTGTTTCCAACATTGGCTC-3′
Homo-DYNC1I1	Forward: 5′-AGTGGCCTTGGTTTGGAACA-3′
Homo-DYNC1I1	Reverse: 5′-CCGAGTAAGTCCCACCAACC-3′
Homo-CSNK2A2	Forward: 5′-CTACGCCGAGGTGAACAGTC-3′
Homo-CSNK2A2	Reverse: 5′-TTTTCCCCGACCAAGTTTTCG-3′
Homo-TSG101	Forward: 5′-CCATATCCTGCCACAACAAGT-3′
Homo-TSG101	Reverse: 5′-TCACTGACCGCAGAGATGAGA-3′
Homo-RRAGA	Forward: 5′-AACACTCCCACGTCCGATTC-3′
Homo-RRAGA	Reverse: 5′-TATTGTCTCGCTGGCTGGTG-3′
Homo-VDAC1	Forward: 5′-TTTCGACATTGCTGGGCCTT-3′
Homo-VDAC1	Reverse: 5′-GCCAAACTCTGTCCCGTCAT-3′
Homo-MVB12A	Forward: 5′-TCTGCTTTTGGGGACCTGAC-3′
Homo-MVB12A	Reverse: 5′-CCACCACGAAGCCGTAGTTA-3′
Homo-MVB12B	Forward: 5′-GCTGCTTCTGCGTGAGACG-3′
Homo-MVB12B	Reverse: 5′-TTCTGGCAAGGCTTCTGAGAG-3′
Homo-VPS37C	Forward: 5′-GAAGAAGAGTCCGAGGCCAT-3′
Homo-VPS37C	Reverse: 5′-GAGCTTTTCCACGCGAACC-3′
Homo-GAPDH	Forward: 5′-GGAGCGAGATCCCTCCAAAAT-3′
Homo-GAPDH	Reverse: 5′-GGCTGTTGTCATACTTCTCATGG-3′
