# Supplementary material for: Identification and validation of a prognostic signature of autophagy, apoptosis and pyroptosis-related genes for head and neck squamous cell carcinoma: to imply therapeutic choices of HPV negative patients
Source: Front Immunol. 2023 Jan 10;13:1100417. doi: 10.3389/fimmu.2022.1100417 (PMC9872116; doi:10.3389/fimmu.2022.1100417)
Supplement: Supplementary file 11 [file Table_8.xlsx]

## Sheet: Sheet1
TableS8 Overall survival associated autophagy, apoptosis and pyroptosis-related genes
Gene symbol	HR (95% CI)	P-value
ATG4B	0.68 (0.47-0.96)	0.030436
ATG5	1.5 (1.1-2.2)	0.025906
ATG9B	0.77 (0.61-0.98)	0.034554
BAK1	1.3 (1-1.6)	0.043998
BCAP31	1.5 (1.1-2)	0.0084471
BCL2	0.73 (0.58-0.93)	0.0098508
CDKN2A	0.9 (0.83-0.98)	0.015571
CFLAR	0.71 (0.51-0.98)	0.039761
CSF2RB	0.8 (0.67-0.95)	0.0088857
CSNK2A2	1.8 (1.2-2.7)	0.0032075
CYCS	1.5 (1.1-1.9)	0.010733
DYNC1I1	1.2 (1-1.5)	0.038853
DYNC1I2	1.5 (1-2.1)	0.033951
EXOG	0.54 (0.32-0.92)	0.023206
FADD	1.2 (1-1.4)	0.009909
FNTA	0.73 (0.54-0.98)	0.038573
GZMB	0.88 (0.78-1)	0.045165
HSP90AA1	1.3 (1-1.7)	0.044629
IKBKB	0.61 (0.45-0.83)	0.0014366
IRF4	0.74 (0.58-0.94)	0.013357
LTA	0.65 (0.42-1)	0.0494
MAP1LC3A	0.83 (0.71-0.98)	0.025648
MAP1LC3B	1.6 (1.1-2.5)	0.014884
MAP3K14	0.75 (0.59-0.96)	0.024579
MVB12A	0.56 (0.37-0.84)	0.0047607
MVB12B	0.71 (0.53-0.95)	0.020747
NLRP1	0.69 (0.54-0.89)	0.0041315
PIK3R3	0.74 (0.59-0.92)	0.0059545
PRKN	1.8 (1.1-2.8)	0.016632
PSMC1	1.6 (1.1-2.4)	0.009765
PSMD10	1.5 (1.1-2.2)	0.022122
PSMD11	1.4 (1-2.1)	0.048401
PSMD12	1.5 (1-2.3)	0.03933
PSMD14	1.6 (1.1-2.3)	0.024841
PSMD7	1.7 (1.2-2.6)	0.0061804
RRAGA	1.4 (1.1-1.8)	0.0035415
STK24	1.4 (1.1-1.9)	0.018986
TFDP1	1.3 (1-1.8)	0.035601
TNFRSF25	0.7 (0.57-0.86)	0.00051272
TP73	0.71 (0.58-0.88)	0.0014054
TRAF1	0.77 (0.61-0.97)	0.027274
TSG101	1.5 (1-2.3)	0.04629
TUBA3D	0.24 (0.069-0.83)	0.024356
VDAC1	1.7 (1.2-2.4)	0.0040094
VPS37C	0.62 (0.42-0.92)	0.016861
YWHAG	1.5 (1.1-2.1)	0.010281
YWHAQ	1.4 (1-1.9)	0.041126
ZBP1	0.75 (0.57-0.97)	0.031236
