# Supplementary material for: Identification and validation of a prognostic signature of autophagy, apoptosis and pyroptosis-related genes for head and neck squamous cell carcinoma: to imply therapeutic choices of HPV negative patients
Source: Front Immunol. 2023 Jan 10;13:1100417. doi: 10.3389/fimmu.2022.1100417 (PMC9872116; doi:10.3389/fimmu.2022.1100417)
Supplement: Supplementary file 12 [file Table_9.xlsx]

## Sheet: Sheet1
Table S9 Differentially expressed genes between high CDI and low CDI subgroups in HPV negative HNSCC
Gene symbol	baseMean	log2FoldChange	lfcSE	stat	pvalue	padj	sig
MEI1	260.2	-1.87908	0.179326	-10.4786	1.08e-25	2.03e-21	Down
IL17REL	10.6677	-1.94158	0.20622	-9.41508	4.73e-21	4.42e-17	Down
ZFR2	64.3404	-2.9333	0.32573	-9.00531	2.15e-19	1.34e-15	Down
TFPI2	647.815	2.20151	0.252917	8.70449	3.19e-18	1.49e-14	Up
STAG3	290.918	-1.6609	0.207727	-7.99559	1.29e-15	4.83e-12	Down
ALKAL2	21.4537	-1.74986	0.21964	-7.96695	1.63e-15	5.07e-12	Down
CD8B2	10.682	-2.46922	0.317173	-7.78508	6.97e-15	1.86e-11	Down
SPOCK2	1882.88	-1.09863	0.143014	-7.68197	1.57e-14	3.66e-11	Down
ZAP70	330.853	-1.05023	0.141548	-7.41961	1.17e-13	2.2e-10	Down
IL17RB	129.271	-1.04159	0.140718	-7.40195	1.34e-13	2.28e-10	Down
SCML4	45.4232	-1.29728	0.177806	-7.29602	2.96e-13	4.62e-10	Down
ZNF541	97.0753	-1.93432	0.268036	-7.21666	5.33e-13	7.67e-10	Down
FABP4	3129.66	2.0991	0.29381	7.14442	9.04e-13	1.06e-09	Up
SPIB	81.0176	-1.27932	0.178748	-7.15715	8.24e-13	1.06e-09	Down
PRR4	76.0294	-1.53643	0.214916	-7.14901	8.74e-13	1.06e-09	Down
KLRK1	14.7947	-1.16	0.162772	-7.12655	1.03e-12	1.07e-09	Down
TLR10	62.9311	-1.19011	0.16682	-7.13407	9.74e-13	1.07e-09	Down
DRGX	3.90996	-1.88268	0.266447	-7.06588	1.6e-12	1.49e-09	Down
SYCP2	324.565	-1.68182	0.24053	-6.99214	2.71e-12	2.3e-09	Down
CD27	306.115	-1.09215	0.156436	-6.98146	2.92e-12	2.38e-09	Down
CD19	68.4748	-1.39171	0.200985	-6.92441	4.38e-12	3.28e-09	Down
MGAT3	291.596	-1.2759	0.185919	-6.86265	6.76e-12	4.52e-09	Down
NUGGC	44.8592	-1.20665	0.176892	-6.82139	9.02e-12	5.82e-09	Down
NEFH	131.334	-1.57341	0.233015	-6.7524	1.45e-11	8.78e-09	Down
NKX2-3	47.2758	-2.0387	0.303231	-6.72326	1.78e-11	1.04e-08	Down
PCDHGB6	118.78	1.15088	0.173097	6.64874	2.96e-11	1.58e-08	Up
MYB	236.069	-1.21643	0.184343	-6.59874	4.15e-11	2.1e-08	Down
BTLA	37.7463	-1.01674	0.154426	-6.58398	4.58e-11	2.26e-08	Down
BLK	56.7433	-1.42647	0.216932	-6.57566	4.84e-11	2.32e-08	Down
HS3ST4	30.6288	-1.99063	0.305089	-6.52477	6.81e-11	3.19e-08	Down
XCR1	123.312	-1.1191	0.174307	-6.4203	1.36e-10	5.53e-08	Down
FCRL4	6.97813	-1.47595	0.230321	-6.40824	1.47e-10	5.74e-08	Down
IDO2	11.9417	-1.14594	0.181727	-6.30582	2.87e-10	9.09e-08	Down
TCIM	923.159	-1.09981	0.174589	-6.29941	2.99e-10	9.32e-08	Down
NOS2	183.745	-1.44978	0.231506	-6.26241	3.79e-10	1.13e-07	Down
VCAM1	1420.2	-1.13557	0.182135	-6.23481	4.52e-10	1.32e-07	Down
DDX25	7.76608	-1.59885	0.256727	-6.2278	4.73e-10	1.32e-07	Down
RUFY4	63.2142	-1.03895	0.167823	-6.19076	5.99e-10	1.56e-07	Down
FCRL3	68.7449	-1.121	0.181081	-6.19061	5.99e-10	1.56e-07	Down
ZNF831	79.7001	-1.05415	0.170747	-6.17377	6.67e-10	1.69e-07	Down
FCRL1	10.4036	-1.48798	0.241108	-6.17141	6.77e-10	1.69e-07	Down
IGLL5	3033.79	-1.47339	0.241236	-6.10766	1.01e-09	2.25e-07	Down
CD79A	602.675	-1.32459	0.216952	-6.10546	1.03e-09	2.26e-07	Down
PAX1	57.9015	-1.43796	0.236343	-6.08419	1.17e-09	2.46e-07	Down
MS4A1	140.931	-1.49014	0.244982	-6.08263	1.18e-09	2.46e-07	Down
INSM1	10.9495	-1.35998	0.224262	-6.06424	1.33e-09	2.7e-07	Down
TNFRSF13B	22.2082	-1.33967	0.221815	-6.03957	1.55e-09	3.04e-07	Down
CXorf65	9.38883	-1.0373	0.172077	-6.02811	1.66e-09	3.14e-07	Down
ZMAT1	86.4655	-1.12076	0.185874	-6.02969	1.64e-09	3.14e-07	Down
KIF25	7.54617	-1.19593	0.198539	-6.02366	1.71e-09	3.19e-07	Down
UPB1	16.6391	-1.17887	0.196031	-6.01366	1.81e-09	3.36e-07	Down
CNR2	13.8051	-1.11507	0.185578	-6.00863	1.87e-09	3.43e-07	Down
SMC1B	119.923	-1.6824	0.281272	-5.98142	2.21e-09	3.94e-07	Down
FCER2	11.4056	-1.27224	0.213111	-5.96986	2.37e-09	4.19e-07	Down
KPRP	1246.95	-1.639	0.275472	-5.94978	2.68e-09	4.57e-07	Down
KLKB1	7.52594	-1.12911	0.191125	-5.90769	3.47e-09	5.54e-07	Down
TAF7L	25.02	-1.44055	0.244281	-5.89712	3.7e-09	5.67e-07	Down
FCRL2	20.5141	-1.38694	0.237121	-5.84907	4.94e-09	7.23e-07	Down
TNFRSF17	59.1271	-1.29511	0.221956	-5.83497	5.38e-09	7.69e-07	Down
RNF165	278.501	-1.04781	0.180491	-5.80534	6.42e-09	8.97e-07	Down
CYP2E1	191.419	-1.21781	0.209996	-5.79922	6.66e-09	9.06e-07	Down
BFSP2	6.78764	-1.08933	0.188364	-5.78313	7.33e-09	9.87e-07	Down
CRIP3	5.69932	-1.08829	0.188266	-5.78056	7.45e-09	9.95e-07	Down
ADARB2	66.8341	-1.26372	0.220803	-5.72327	1.04e-08	1.33e-06	Down
SRARP	7.29331	-1.92723	0.338815	-5.68815	1.28e-08	1.57e-06	Down
CR2	28.8842	-1.39358	0.24522	-5.68296	1.32e-08	1.59e-06	Down
PNOC	36.4028	-1.13386	0.200152	-5.66501	1.47e-08	1.73e-06	Down
SHISA8	10.4317	-1.41415	0.249926	-5.65828	1.53e-08	1.77e-06	Down
GZMK	154.461	-1.08176	0.192581	-5.61719	1.94e-08	2.16e-06	Down
AICDA	4.78285	-1.24724	0.223186	-5.58833	2.29e-08	2.45e-06	Down
RSPO4	42.0711	1.42098	0.254408	5.58546	2.33e-08	2.45e-06	Up
CD8B	139.542	-1.022	0.18298	-5.58532	2.33e-08	2.45e-06	Down
KCNA2	9.04816	-1.37027	0.246493	-5.55906	2.71e-08	2.77e-06	Down
KLRC2	13.394	-1.18066	0.213299	-5.53523	3.11e-08	3.05e-06	Down
ASCL4	3.81463	-1.56473	0.285069	-5.48893	4.04e-08	3.82e-06	Down
GZMH	237.688	-1.08148	0.197173	-5.4849	4.14e-08	3.87e-06	Down
C1orf68	143.901	-1.39965	0.258209	-5.42059	5.94e-08	5.25e-06	Down
TDRD1	23.6576	-1.36915	0.252641	-5.41936	5.98e-08	5.26e-06	Down
AIRE	3.51155	-1.01959	0.18846	-5.41015	6.3e-08	5.48e-06	Down
COLEC11	88.3563	-1.09862	0.203189	-5.40689	6.41e-08	5.53e-06	Down
FCRL5	213.006	-1.21805	0.225651	-5.39791	6.74e-08	5.79e-06	Down
RTL1	4.37623	2.02349	0.378309	5.34877	8.86e-08	7.17e-06	Up
GFI1B	3.62106	-1.11695	0.208897	-5.34688	8.95e-08	7.22e-06	Down
FKBP6	3.62318	-1.28557	0.240614	-5.34286	9.15e-08	7.35e-06	Down
SERPINB12	119.859	-1.50268	0.282449	-5.32016	1.04e-07	8.19e-06	Down
KEL	21.6631	-1.18559	0.223289	-5.30969	1.1e-07	8.49e-06	Down
SPINK7	1652.57	-1.66762	0.316041	-5.27661	1.32e-07	9.85e-06	Down
CA6	12.1017	-1.38814	0.263686	-5.26436	1.41e-07	1.04e-05	Down
XKR4	9.49117	-1.21744	0.23147	-5.2596	1.44e-07	1.05e-05	Down
KLHL4	66.184	1.22079	0.233534	5.22746	1.72e-07	1.24e-05	Up
IGLL1	6.12446	-1.42413	0.272739	-5.22158	1.77e-07	1.27e-05	Down
SHCBP1L	3.06362	-2.20075	0.421886	-5.21645	1.82e-07	1.3e-05	Down
FAM153A	11.4176	-1.24866	0.240776	-5.18597	2.15e-07	1.47e-05	Down
SLC28A2	4.8688	-1.12117	0.217248	-5.16082	2.46e-07	1.63e-05	Down
RTP5	4.35443	-1.1806	0.229188	-5.15125	2.59e-07	1.71e-05	Down
SOWAHA	19.4051	-1.01477	0.197074	-5.14916	2.62e-07	1.72e-05	Down
ZNF80	6.91032	-1.00638	0.195579	-5.14565	2.67e-07	1.74e-05	Down
GBX1	5.00347	-2.32461	0.452209	-5.14056	2.74e-07	1.78e-05	Down
SHISA9	11.7999	-1.40251	0.272982	-5.13774	2.78e-07	1.79e-05	Down
SLC6A20	48.9844	1.10776	0.216118	5.12569	2.96e-07	1.89e-05	Up
FGF17	6.67623	-1.39723	0.272808	-5.12164	3.03e-07	1.92e-05	Down
MZB1	1024.94	-1.10824	0.217382	-5.09814	3.43e-07	2.11e-05	Down
CXCR5	6.51057	-1.13516	0.222774	-5.09559	3.48e-07	2.13e-05	Down
TMPRSS11B	462.575	-1.67991	0.33046	-5.08355	3.7e-07	2.24e-05	Down
C1QTNF4	8.16832	-1.0151	0.20125	-5.04399	4.56e-07	2.65e-05	Down
PAK3	46.0516	-1.03748	0.206093	-5.03404	4.8e-07	2.76e-05	Down
MUC19	4.94635	-1.54951	0.310004	-4.99835	5.78e-07	3.18e-05	Down
OR2I1P	363.475	-1.06359	0.213432	-4.98324	6.25e-07	3.38e-05	Down
KLRC4-KLRK1	4.7657	-1.02017	0.204862	-4.9798	6.37e-07	3.42e-05	Down
KCNJ10	26.4249	-1.03244	0.207792	-4.96862	6.74e-07	3.58e-05	Down
CYP4F12	190.085	-1.10181	0.221909	-4.96515	6.86e-07	3.63e-05	Down
KRT24	1510.29	-1.75674	0.357187	-4.91825	8.73e-07	4.39e-05	Down
CBLN2	32.1292	-1.32898	0.270485	-4.91333	8.95e-07	4.49e-05	Down
RHOXF1	3.72013	-1.40568	0.287598	-4.88767	1.02e-06	5.01e-05	Down
CPLX2	11.3429	1.77893	0.364943	4.87454	1.09e-06	5.28e-05	Up
MAJIN	5.95836	-1.40711	0.288685	-4.87421	1.09e-06	5.28e-05	Down
MAL	2941.41	-1.41386	0.292009	-4.84182	1.29e-06	6.06e-05	Down
SLC22A11	7.31973	-1.07252	0.224424	-4.77899	1.76e-06	7.77e-05	Down
TGM3	15605.3	-1.50851	0.317409	-4.75257	2.01e-06	8.64e-05	Down
CES5A	16.5545	-1.37027	0.289275	-4.73692	2.17e-06	9.23e-05	Down
TAC3	4.77911	-1.42346	0.300716	-4.73356	2.21e-06	9.36e-05	Down
SYN2	54.5451	1.12684	0.238284	4.72896	2.26e-06	9.53e-05	Up
REN	7.3812	-1.14199	0.243307	-4.6936	2.68e-06	0.00011042	Down
CALHM3	8.69512	1.35383	0.28872	4.68908	2.74e-06	0.00011239	Up
ARG1	184.464	-1.35691	0.290296	-4.67421	2.95e-06	0.00011954	Down
FMN2	13.2332	1.11743	0.239232	4.67092	3e-06	0.00012096	Up
TEDDM1	1.70513	-1.05901	0.226952	-4.66624	3.07e-06	0.00012294	Down
MUC22	25.1382	-1.52858	0.32923	-4.64288	3.44e-06	0.00013509	Down
TCP11	49.2652	-1.34021	0.289133	-4.63526	3.56e-06	0.00013928	Down
TMEM190	6.80337	-1.04683	0.22694	-4.61281	3.97e-06	0.00015204	Down
NOG	28.8191	1.04236	0.226083	4.61051	4.02e-06	0.00015279	Up
FOXD3	39.4727	-1.02161	0.222657	-4.58828	4.47e-06	0.00016595	Down
THSD7B	80.161	-1.19044	0.259533	-4.58684	4.5e-06	0.00016677	Down
AIPL1	6.31575	-1.17807	0.257489	-4.57522	4.76e-06	0.00017287	Down
SIGLEC11	18.8547	-1.022	0.223673	-4.56918	4.9e-06	0.00017724	Down
PGC	2.63463	1.46229	0.320621	4.56079	5.1e-06	0.00018349	Up
SYT14	58.511	1.02771	0.225796	4.55149	5.33e-06	0.00018989	Up
EZHIP	8.28623	2.37784	0.526913	4.51278	6.4e-06	0.00022258	Up
FAM3B	416.502	-1.29975	0.288155	-4.51061	6.46e-06	0.0002232	Down
HS3ST6	99.5472	-1.25046	0.278139	-4.49582	6.93e-06	0.00023711	Down
LHFPL4	9.11515	-1.45436	0.324437	-4.48273	7.37e-06	0.00024672	Down
TMPRSS15	7.58372	1.55041	0.345972	4.48132	7.42e-06	0.00024791	Up
CCL25	3.85043	-1.05977	0.236712	-4.47705	7.57e-06	0.00025203	Down
KIR3DL2	4.87312	-1.09216	0.244122	-4.47382	7.68e-06	0.00025541	Down
KRT36	14.6688	-1.11099	0.248737	-4.46654	7.95e-06	0.00026147	Down
ACER1	109.26	-1.18047	0.264424	-4.4643	8.03e-06	0.00026376	Down
KCNB2	10.4598	-1.29013	0.289231	-4.46056	8.17e-06	0.00026653	Down
SPIC	1.56265	-1.34221	0.30154	-4.45119	8.54e-06	0.00027603	Down
COL6A5	41.2874	-1.09508	0.247516	-4.42428	9.68e-06	0.00029966	Down
CYP4A22	1.31076	-1.4725	0.332806	-4.4245	9.67e-06	0.00029966	Down
IL2	0.92755	-1.20831	0.273425	-4.41914	9.91e-06	0.00030502	Down
NXPE4	3.01929	-1.39154	0.315282	-4.41363	1.02e-05	0.00031187	Down
KIR3DL1	4.18479	-1.12901	0.255961	-4.41087	1.03e-05	0.00031484	Down
ZG16B	399.656	-1.1249	0.25631	-4.38884	1.14e-05	0.00034015	Down
CLGN	59.1903	-1.0809	0.246409	-4.38662	1.15e-05	0.00034309	Down
PLA2G2D	114.066	-1.09002	0.248542	-4.38563	1.16e-05	0.0003441	Down
LCE3B	1.19714	-2.46692	0.56762	-4.34609	1.39e-05	0.00040212	Down
RIMS4	21.4079	1.26174	0.290799	4.33887	1.43e-05	0.00041236	Up
FRMD1	6.72685	-1.19463	0.278535	-4.28897	1.79e-05	0.00049548	Down
SMR3B	7.13851	-3.15735	0.737505	-4.28112	1.86e-05	0.00050731	Down
SPOCK3	87.3421	1.13589	0.265463	4.27889	1.88e-05	0.00051167	Up
CCER2	7.74925	-1.05568	0.247095	-4.27236	1.93e-05	0.00052291	Down
ZBTB8B	4.21776	-1.02246	0.23938	-4.27126	1.94e-05	0.00052416	Down
CDKN2A	2448.27	-1.06257	0.249269	-4.26273	2.02e-05	0.00054147	Down
TTN	8328.43	1.17847	0.276643	4.25991	2.05e-05	0.00054677	Up
DBX2	6.53776	-1.54041	0.362818	-4.24569	2.18e-05	0.00057041	Down
FAM166C	19.7449	1.00482	0.238376	4.21525	2.49e-05	0.00063702	Up
FLG	1355.2	-1.07349	0.255075	-4.20854	2.57e-05	0.00065446	Down
CLDN10	143.104	-1.3138	0.312425	-4.20518	2.61e-05	0.00066244	Down
ZBBX	2.49238	-1.53508	0.368215	-4.16897	3.06e-05	0.00074856	Down
C10orf105	10.7136	-1.02024	0.244965	-4.16484	3.12e-05	0.00075902	Down
LCE1F	108.39	-1.18115	0.285439	-4.13803	3.5e-05	0.00083407	Down
TAFA4	1.14706	1.42745	0.345453	4.13212	3.59e-05	0.00084719	Up
SYCE1	1.93548	-1.02314	0.248259	-4.12126	3.77e-05	0.00087493	Down
SLC17A3	1.03367	-1.77892	0.432279	-4.11522	3.87e-05	0.00089226	Down
B3GALT5	158.623	-1.14831	0.279134	-4.11383	3.89e-05	0.00089579	Down
MAEL	7.48701	1.38645	0.337768	4.10473	4.05e-05	0.00092387	Up
GPR31	3.43278	-1.00445	0.24517	-4.09695	4.19e-05	0.00094967	Down
KIF1A	92.3791	1.10936	0.273234	4.0601	4.91e-05	0.00106996	Up
C8orf74	8.37445	-1.10843	0.272989	-4.06035	4.9e-05	0.00106996	Down
FLG2	382.101	-1.39522	0.344998	-4.04412	5.25e-05	0.00112854	Down
TDRD15	2.85465	-2.18793	0.54098	-4.04438	5.25e-05	0.00112854	Down
LCE3A	525.362	-1.21303	0.300112	-4.04191	5.3e-05	0.00113655	Down
GRIN2A	56.5496	-1.01897	0.252658	-4.03301	5.51e-05	0.00116978	Down
REG4	3.38548	-1.04633	0.259683	-4.02926	5.6e-05	0.00118592	Down
MC4R	1.88195	-1.15434	0.286807	-4.02477	5.7e-05	0.00120155	Down
FCAMR	4.89195	-1.06082	0.264847	-4.00541	6.19e-05	0.00128169	Down
FYB2	5.98971	-1.0255	0.257631	-3.98051	6.88e-05	0.00139286	Down
CYP4Z1	9.7428	-1.08372	0.273091	-3.96836	7.24e-05	0.00144393	Down
PAGE5	2.47443	1.36994	0.347978	3.93686	8.26e-05	0.00159771	Up
HCAR1	30.0916	-1.02905	0.261844	-3.93002	8.49e-05	0.00163204	Down
NGB	83.5402	-1.27823	0.326102	-3.91974	8.86e-05	0.00167916	Down
IGHV3OR16-17	15.2662	-1.22257	0.312098	-3.91727	8.96e-05	0.00168957	Down
KASH5	7.65574	-1.25071	0.320627	-3.90081	9.59e-05	0.0017782	Down
PYDC1	14.5987	-1.06902	0.275886	-3.87487	0.00010668	0.00193464	Down
HOXC12	10.5023	1.68721	0.435508	3.87412	0.00010701	0.00193721	Up
OR51B5	11.1902	1.65569	0.42767	3.87142	0.0001082	0.00195274	Up
MORC1	1.32143	1.81381	0.47212	3.84184	0.00012212	0.00214795	Up
SFTPC	8.63626	1.29792	0.339125	3.82725	0.00012958	0.00224968	Up
KLK14	2007.63	-1.09141	0.285845	-3.81819	0.00013444	0.00231247	Down
OCA2	65.8003	-1.0073	0.263907	-3.81688	0.00013515	0.00232261	Down
GPHA2	4.01612	-1.24413	0.3262	-3.814	0.00013674	0.00233488	Down
WDR87	3.34007	-1.38691	0.364915	-3.80066	0.00014431	0.00244197	Down
IZUMO1R	0.902952	-1.49532	0.394618	-3.78927	0.00015109	0.00253598	Down
ADAM29	1.05898	-1.13591	0.300477	-3.78034	0.00015661	0.00259842	Down
CEACAM16	5.92221	-1.01107	0.269259	-3.75502	0.00017333	0.00281342	Down
LIM2	8.36482	-1.28341	0.343715	-3.73395	0.0001885	0.00301264	Down
DMRTA2	154.703	-1.28085	0.343726	-3.72638	0.00019425	0.00308121	Down
SLURP1	2518.95	-1.01249	0.271943	-3.72317	0.00019673	0.00310445	Down
SOX14	4.27531	-2.19894	0.591313	-3.71875	0.00020021	0.00314611	Down
CEACAM7	394.227	-1.13556	0.307047	-3.69833	0.00021703	0.00334842	Down
FGF3	4.77121	-2.37825	0.643623	-3.6951	0.0002198	0.00337174	Down
DDC	13.1975	1.00162	0.271091	3.69478	0.00022008	0.00337322	Up
MUCL3	4.81623	-1.02381	0.279561	-3.66222	0.00025004	0.00372293	Down
MRGPRX1	0.946195	-1.84758	0.507561	-3.64013	0.0002725	0.00396572	Down
FAM71E2	1.33254	-1.41669	0.392234	-3.61184	0.00030403	0.00429737	Down
AGTR2	0.944309	1.383	0.383055	3.61045	0.00030567	0.0043109	Up
PFN3	0.807706	-1.08841	0.301662	-3.60804	0.00030852	0.00433806	Down
FOXI2	7.61764	-1.06133	0.294453	-3.60441	0.00031287	0.00437943	Down
RPTN	1414.68	-1.02893	0.285702	-3.6014	0.00031651	0.00442636	Down
NPPC	29.5045	-1.04446	0.290028	-3.60125	0.00031669	0.00442636	Down
MROH2A	132.228	-1.14811	0.320663	-3.58043	0.00034303	0.00469447	Down
PNMA6E	3.73953	-1.81125	0.511393	-3.54179	0.00039741	0.00523039	Down
PRH2	19.3324	-1.2361	0.356922	-3.46322	0.00053374	0.00641969	Down
KRT38	4.01529	-1.12283	0.326795	-3.43589	0.00059061	0.00687729	Down
NPFFR2	5.72159	1.29342	0.376933	3.43144	0.00060039	0.00697475	Up
BPIFB2	490.195	-1.91131	0.56094	-3.40734	0.00065599	0.00745214	Down
PAGE2B	1.7662	1.2515	0.370575	3.37718	0.00073234	0.00809074	Up
MYO3A	149.351	-1.0679	0.316902	-3.3698	0.00075222	0.00825678	Down
MUC7	124.326	-1.52809	0.454268	-3.36386	0.00076861	0.00837813	Down
IL21	1.194	-1.03812	0.310777	-3.34041	0.00083654	0.00895325	Down
APOBEC4	1.0147	-1.60832	0.482856	-3.33085	0.00086582	0.00918275	Down
FOXJ1	126.762	-1.12447	0.338148	-3.32539	0.00088296	0.00933589	Down
HTR3B	5.22329	-1.12999	0.343045	-3.294	0.00098772	0.0101345	Down
CCKAR	17.5103	-1.08623	0.329906	-3.29254	0.00099286	0.0101644	Down
SPATA21	9.16359	-1.12439	0.342664	-3.28133	0.00103319	0.0104407	Down
OLFM4	169.247	1.01116	0.309572	3.26631	0.00108959	0.0108413	Up
CCKBR	3.92532	1.18771	0.363879	3.26402	0.00109844	0.0108827	Up
SYT10	2.35892	-1.13122	0.352283	-3.2111	0.00132228	0.0124731	Down
SERPINI2	4.03437	-1.13213	0.353412	-3.20343	0.00135802	0.0126485	Down
RFPL1	2.90162	-1.01761	0.320489	-3.17519	0.00149739	0.0135511	Down
PTX4	33.3593	-1.16511	0.367959	-3.16642	0.00154328	0.0138269	Down
VSTM2A	1.17976	1.1937	0.37868	3.15228	0.00162003	0.0142839	Up
LCE2D	50.7784	-1.22205	0.388231	-3.14773	0.00164542	0.0144443	Down
TMEM210	0.689406	-1.13853	0.363523	-3.13194	0.00173654	0.0150669	Down
SERPINA12	27.3787	-1.11196	0.355263	-3.12996	0.00174828	0.0151477	Down
PRAC1	0.750143	-2.09982	0.673013	-3.12002	0.00180836	0.0155202	Down
LCE2C	79.0455	-1.16287	0.375139	-3.09984	0.00193628	0.0162757	Down
USP26	1.03904	-1.29668	0.419725	-3.08936	0.00200588	0.016677	Down
NOBOX	23.9862	-1.9081	0.617713	-3.08898	0.00200845	0.0166836	Down
DPPA2	13.7633	1.64164	0.533285	3.07836	0.00208143	0.0171226	Up
TAAR1	0.736757	-1.82072	0.592536	-3.07275	0.00212093	0.0173788	Down
C1QL2	1.64997	-1.27864	0.417174	-3.065	0.00217668	0.0177039	Down
TRIM49	0.957354	-1.35019	0.441048	-3.06133	0.00220356	0.0178836	Down
HEPACAM	1.90143	-1.00134	0.32894	-3.04414	0.00233345	0.0186052	Down
TBC1D3E	1.37158	-1.35606	0.450719	-3.00867	0.00262398	0.0201861	Down
NPHS2	0.549036	-1.65507	0.554789	-2.98324	0.00285213	0.0215232	Down
CSH2	0.637463	-1.70814	0.574224	-2.9747	0.00293277	0.0219163	Down
NR5A1	118.482	-1.14329	0.387596	-2.9497	0.00318087	0.0233539	Down
PHOX2A	1.00818	-1.50986	0.512142	-2.94813	0.00319701	0.0234452	Down
NPY	1.67886	1.21861	0.414406	2.94062	0.00327557	0.023853	Up
STATH	86.0007	-1.21007	0.413781	-2.92442	0.00345104	0.0248027	Down
CCDC169-SOHLH2	0.454387	1.11736	0.382878	2.91831	0.00351934	0.0251295	Up
XAGE3	0.693392	2.26879	0.777699	2.91731	0.00353066	0.0252008	Up
KRTAP9-8	0.892955	-1.61602	0.555501	-2.90912	0.00362447	0.0257036	Down
HMX2	13.821	-1.16264	0.400216	-2.90504	0.00367201	0.0259719	Down
MAGEA10	151.399	1.49237	0.516908	2.88711	0.00388799	0.0271061	Up
TAC1	1.64795	1.01076	0.350761	2.88162	0.00395637	0.0274336	Up
CTCFL	15.6833	1.2415	0.431554	2.87681	0.00401716	0.0277225	Up
SLC18A3	11.4535	1.2727	0.443438	2.87006	0.00410388	0.0281025	Up
ABCC12	2.88168	1.01576	0.356088	2.85256	0.00433682	0.029354	Up
AMY2A	1.39385	1.1099	0.390146	2.84483	0.00444349	0.0298171	Up
MAGEB2	239.2	1.52363	0.536669	2.83904	0.00452491	0.030201	Up
ALX3	8.15025	-1.16443	0.411254	-2.8314	0.00463441	0.0306477	Down
LCE1A	71.0186	-1.08587	0.385264	-2.8185	0.00482486	0.0315946	Down
MAGEC1	52.1375	1.72923	0.614514	2.81399	0.00489313	0.0319077	Up
KRTAP5-4	1.76864	-1.04011	0.36987	-2.81211	0.00492182	0.0320612	Down
KRTAP9-4	1.2311	-1.27584	0.454422	-2.80761	0.00499103	0.0324105	Down
SI	0.680541	-1.07764	0.384908	-2.79974	0.00511439	0.033051	Down
GSTA1	381.051	-1.04161	0.380842	-2.73502	0.00623758	0.0381491	Down
DNMT3L	0.717667	-1.00127	0.368551	-2.71677	0.00659222	0.0397594	Down
ZPBP2	2.2306	-1.37533	0.509689	-2.69837	0.00696797	0.0413592	Down
GABRA5	4.30612	1.09657	0.408024	2.68751	0.00719864	0.0423523	Up
CGB2	0.931526	1.1741	0.440309	2.66653	0.00766389	0.0442958	Up
FCN2	0.602579	-1.11613	0.42054	-2.65403	0.0079536	0.0455096	Down
NRSN1	1.43133	1.01173	0.38162	2.65116	0.00802165	0.0457941	Up
LRRTM3	1.044	1.17957	0.447734	2.63453	0.00842535	0.0472581	Up
RLN3	0.548254	-1.0361	0.396609	-2.6124	0.00899078	0.0493004	Down
