# Supplementary material for: Identification and validation of a prognostic signature of autophagy, apoptosis and pyroptosis-related genes for head and neck squamous cell carcinoma: to imply therapeutic choices of HPV negative patients
Source: Front Immunol. 2023 Jan 10;13:1100417. doi: 10.3389/fimmu.2022.1100417 (PMC9872116; doi:10.3389/fimmu.2022.1100417)
Supplement: Supplementary file 13 [file Table_10.xlsx]

## Sheet: GO-high CDI subgroup
GO enrichment analysis of up-regulated genes in high CDI subgroup
Description	GeneRatio	BgRatio	pvalue	p.adjust	qvalue	geneID	Count
DNA_METHYLATION_INVOLVED_IN_GAMETE_GENERATION	3/37	19/17949	7.63785e-06	0.00805029	0.00625499	MORC1/MAEL/CTCFL	3
NEUROTRANSMITTER_TRANSPORT	5/37	209/17949	6.56768e-05	0.0346117	0.0268929	CPLX2/SLC18A3/RIMS4/SYN2/DDC	5
DIGESTION	4/37	138/17949	0.000181431	0.0451354	0.0350697	PGC/CCKBR/AMY2A/TAC1	4
NEGATIVE_REGULATION_OF_HEART_RATE	2/37	11/17949	0.000224765	0.0451354	0.0350697	AGTR2/TAC1	2
DOPAMINE_BIOSYNTHETIC_PROCESS	2/37	11/17949	0.000224765	0.0451354	0.0350697	AGTR2/DDC	2
NEUROTRANSMITTER_SECRETION	4/37	155/17949	0.000282998	0.0451354	0.0350697	CPLX2/SLC18A3/RIMS4/SYN2	4
POSITIVE_REGULATION_OF_RENAL_SODIUM_EXCRETION	2/37	13/17949	0.00031793	0.0451354	0.0350697	AGTR2/TAC1	2
MULTICELLULAR_ORGANISMAL_RESPONSE_TO_STRESS	3/37	67/17949	0.000352733	0.0451354	0.0350697	MORC1/GABRA5/TAC1	3
SIGNAL_RELEASE	6/37	475/17949	0.000385407	0.0451354	0.0350697	CPLX2/AGTR2/SLC18A3/RIMS4/SYN2/TAC1	6
CORTICOSTEROID_HORMONE_SECRETION	2/37	16/17949	0.00048722	0.0471037	0.0365991	AGTR2/TAC1	2
DNA_METHYLATION	3/37	75/17949	0.000491594	0.0471037	0.0365991	MORC1/MAEL/CTCFL	3
SYNAPTIC_SIGNALING	7/37	712/17949	0.000546077	0.0479638	0.0372674	CPLX2/SLC18A3/RIMS4/NPY/SYN2/GABRA5/TAC1	7
VESICLE_MEDIATED_TRANSPORT_IN_SYNAPSE	4/37	194/17949	0.00066104	0.051625	0.0401121	CPLX2/RIMS4/SYN2/DDC	4
CATECHOL_CONTAINING_COMPOUND_BIOSYNTHETIC_PROCESS	2/37	20/17949	0.000767436	0.051625	0.0401121	AGTR2/DDC	2
REGULATION_OF_BRANCHING_INVOLVED_IN_URETERIC_BUD_MORPHOGENESIS	2/37	20/17949	0.000767436	0.051625	0.0401121	AGTR2/NOG	2
RENAL_SODIUM_EXCRETION	2/37	21/17949	0.000847118	0.051625	0.0401121	AGTR2/TAC1	2
STEROID_HORMONE_SECRETION	2/37	21/17949	0.000847118	0.051625	0.0401121	AGTR2/TAC1	2
REGULATION_OF_NEUROTRANSMITTER_LEVELS	4/37	211/17949	0.000904513	0.051625	0.0401121	CPLX2/SLC18A3/RIMS4/SYN2	4
REGULATION_OF_EXCRETION	2/37	22/17949	0.000930621	0.051625	0.0401121	AGTR2/TAC1	2
DNA_METHYLATION_OR_DEMETHYLATION	3/37	99/17949	0.00110374	0.0581672	0.0451954	MORC1/MAEL/CTCFL	3
NEGATIVE_REGULATION_OF_BLOOD_CIRCULATION	2/37	25/17949	0.0012039	0.0604245	0.0469492	AGTR2/TAC1	2
NEUROPEPTIDE_SIGNALING_PATHWAY	3/37	106/17949	0.0013442	0.0643993	0.0500376	NPFFR2/NPY/TAC1	3
CELL_CELL_SIGNALING	10/37	1672/17949	0.00159559	0.0731197	0.0568133	CPLX2/RSPO4/AGTR2/SLC18A3/RIMS4/NPY/SYN2/GABRA5/NOG/TAC1	10
REGULATION_OF_KIDNEY_DEVELOPMENT	2/37	30/17949	0.00173438	0.076168	0.0591817	AGTR2/NOG	2
DNA_MODIFICATION	3/37	121/17949	0.00196444	0.0789371	0.0613333	MORC1/MAEL/CTCFL	3
REGULATION_OF_RENAL_SYSTEM_PROCESS	2/37	32/17949	0.00197247	0.0789371	0.0613333	AGTR2/TAC1	2
ORGANIC_CATION_TRANSPORT	2/37	33/17949	0.002097	0.0789371	0.0613333	SLC18A3/SLC6A20	2
POSITIVE_REGULATION_OF_MORPHOGENESIS_OF_AN_EPITHELIUM	2/37	33/17949	0.002097	0.0789371	0.0613333	AGTR2/NOG	2
REGULATION_OF_ENDOCRINE_PROCESS	2/37	34/17949	0.00222518	0.0808737	0.0628381	AGTR2/TAC1	2
SECRETION	9/37	1464/17949	0.00238563	0.0838153	0.0651236	CPLX2/AGTR2/SLC18A3/RIMS4/CCKBR/TTN/SYN2/OLFM4/TAC1	9
FEAR_RESPONSE	2/37	37/17949	0.00263141	0.0894678	0.0695156	MORC1/GABRA5	2
DOPAMINE_METABOLIC_PROCESS	2/37	38/17949	0.002774	0.0913686	0.0709925	AGTR2/DDC	2
AMINE_BIOSYNTHETIC_PROCESS	2/37	39/17949	0.00292016	0.0932682	0.0724684	AGTR2/DDC	2
DETECTION_OF_ABIOTIC_STIMULUS	3/37	144/17949	0.00321815	0.0997628	0.0775147	NPFFR2/TTN/TAC1	3
MACROMOLECULE_METHYLATION	4/37	305/17949	0.00347146	0.103649	0.0805342	EZHIP/MORC1/MAEL/CTCFL	4
PHENOL_CONTAINING_COMPOUND_BIOSYNTHETIC_PROCESS	2/37	43/17949	0.00354019	0.103649	0.0805342	AGTR2/DDC	2
ENDOCRINE_HORMONE_SECRETION	2/37	45/17949	0.00387124	0.109237	0.084876	AGTR2/TAC1	2
BROWN_FAT_CELL_DIFFERENTIATION	2/37	46/17949	0.00404197	0.109237	0.084876	FABP4/VSTM2A	2
SYNAPTIC_TRANSMISSION_GABAERGIC	2/37	46/17949	0.00404197	0.109237	0.084876	GABRA5/TAC1	2
REGULATION_OF_MORPHOGENESIS_OF_A_BRANCHING_STRUCTURE	2/37	48/17949	0.00439378	0.113137	0.0879065	AGTR2/NOG	2
MONOVALENT_INORGANIC_CATION_HOMEOSTASIS	3/37	161/17949	0.00440098	0.113137	0.0879065	AGTR2/CCKBR/TAC1	3
ORGAN_GROWTH	3/37	166/17949	0.00479271	0.120274	0.0934518	MAEL/AGTR2/NOG	3
CATECHOL_CONTAINING_COMPOUND_METABOLIC_PROCESS	2/37	52/17949	0.00513837	0.12595	0.0978618	AGTR2/DDC	2
SODIUM_ION_HOMEOSTASIS	2/37	54/17949	0.00553094	0.131927	0.102506	AGTR2/TAC1	2
REGULATION_OF_BLOOD_PRESSURE	3/37	177/17949	0.00572714	0.131927	0.102506	AGTR2/NPY/TAC1	3
G_PROTEIN_COUPLED_RECEPTOR_SIGNALING_PATHWAY	8/37	1372/17949	0.00597015	0.131927	0.102506	OR51B5/AGTR2/NPFFR2/NPY/CCKBR/CGB2/GABRA5/TAC1	8
CELLULAR_PROCESS_INVOLVED_IN_REPRODUCTION_IN_MULTICELLULAR_ORGANISM	4/37	357/17949	0.00605632	0.131927	0.102506	MORC1/MAEL/CTCFL/FMN2	4
CARDIAC_MUSCLE_TISSUE_MORPHOGENESIS	2/37	57/17949	0.00614481	0.131927	0.102506	TTN/NOG	2
METHYLATION	4/37	359/17949	0.00617568	0.131927	0.102506	EZHIP/MORC1/MAEL/CTCFL	4
MESONEPHRIC_TUBULE_MORPHOGENESIS	2/37	59/17949	0.00657057	0.131927	0.102506	AGTR2/NOG	2
REGULATION_OF_SIGNALING_RECEPTOR_ACTIVITY	3/37	188/17949	0.00676394	0.131927	0.102506	TAFA4/AGTR2/NOG	3
EXCRETION	2/37	60/17949	0.00678837	0.131927	0.102506	AGTR2/TAC1	2
HOMOLOGOUS_CHROMOSOME_SEGREGATION	2/37	60/17949	0.00678837	0.131927	0.102506	MAEL/FMN2	2
REGULATION_OF_LIPID_LOCALIZATION	3/37	189/17949	0.00686337	0.131927	0.102506	AGTR2/VSTM2A/TAC1	3
REGULATION_OF_HISTONE_METHYLATION	2/37	61/17949	0.00700942	0.131927	0.102506	EZHIP/CTCFL	2
REGULATION_OF_MORPHOGENESIS_OF_AN_EPITHELIUM	2/37	61/17949	0.00700942	0.131927	0.102506	AGTR2/NOG	2
CIRCULATORY_SYSTEM_PROCESS	5/37	610/17949	0.00790751	0.132914	0.103273	AGTR2/NPY/TTN/SLC6A20/TAC1	5
REGULATION_OF_SECRETION	5/37	613/17949	0.00806848	0.132914	0.103273	CPLX2/AGTR2/RIMS4/TTN/TAC1	5
G_PROTEIN_COUPLED_RECEPTOR_SIGNALING_PATHWAY_COUPLED_TO_CYCLIC_NUCLEOTIDE_SECOND_MESSENGER	2/37	67/17949	0.00840341	0.132914	0.103273	AGTR2/NPY	2
ASSOCIATIVE_LEARNING	2/37	68/17949	0.00864689	0.132914	0.103273	GABRA5/TAC1	2
CARDIAC_MUSCLE_TISSUE_DEVELOPMENT	3/37	208/17949	0.0089201	0.132914	0.103273	AGTR2/TTN/NOG	3
NEPHRON_MORPHOGENESIS	2/37	71/17949	0.00939618	0.132914	0.103273	AGTR2/NOG	2
MUSCLE_ORGAN_MORPHOGENESIS	2/37	73/17949	0.00991129	0.132914	0.103273	TTN/NOG	2
NEURAL_PLATE_MORPHOGENESIS	1/37	5/17949	0.0102657	0.132914	0.103273	NOG	1
INTERKINETIC_NUCLEAR_MIGRATION	1/37	5/17949	0.0102657	0.132914	0.103273	KIF1A	1
MYOSIN_FILAMENT_ORGANIZATION	1/37	5/17949	0.0102657	0.132914	0.103273	TTN	1
CORTICOSTERONE_SECRETION	1/37	5/17949	0.0102657	0.132914	0.103273	TAC1	1
INDOLE_CONTAINING_COMPOUND_BIOSYNTHETIC_PROCESS	1/37	5/17949	0.0102657	0.132914	0.103273	DDC	1
REGULATION_OF_ANTIBACTERIAL_PEPTIDE_PRODUCTION	1/37	5/17949	0.0102657	0.132914	0.103273	PGC	1
ESTABLISHMENT_OF_MEIOTIC_SPINDLE_LOCALIZATION	1/37	5/17949	0.0102657	0.132914	0.103273	FMN2	1
NEURAL_PLATE_REGIONALIZATION	1/37	5/17949	0.0102657	0.132914	0.103273	NOG	1
NEGATIVE_REGULATION_OF_HISTONE_H3_K27_METHYLATION	1/37	5/17949	0.0102657	0.132914	0.103273	EZHIP	1
PRIMARY_AMINO_COMPOUND_BIOSYNTHETIC_PROCESS	1/37	5/17949	0.0102657	0.132914	0.103273	DDC	1
RETROGRADE_NEURONAL_DENSE_CORE_VESICLE_TRANSPORT	1/37	5/17949	0.0102657	0.132914	0.103273	KIF1A	1
POSITIVE_REGULATION_OF_GLUCOCORTICOID_SECRETION	1/37	5/17949	0.0102657	0.132914	0.103273	TAC1	1
ENDOCRINE_PROCESS	2/37	78/17949	0.0112528	0.132914	0.103273	AGTR2/TAC1	2
REGULATION_OF_MEMBRANE_POTENTIAL	4/37	431/17949	0.0115819	0.132914	0.103273	TAFA4/RIMS4/GABRA5/TAC1	4
LIPID_EXPORT_FROM_CELL	2/37	81/17949	0.012094	0.132914	0.103273	AGTR2/TAC1	2
PEPTIDE_CROSS_LINKING_VIA_CHONDROITIN_4_SULFATE_GLYCOSAMINOGLYCAN	1/37	6/17949	0.0123065	0.132914	0.103273	SPOCK3	1
SKELETAL_MUSCLE_THIN_FILAMENT_ASSEMBLY	1/37	6/17949	0.0123065	0.132914	0.103273	TTN	1
REGULATION_OF_BLOOD_VOLUME_BY_RENIN_ANGIOTENSIN	1/37	6/17949	0.0123065	0.132914	0.103273	AGTR2	1
REGULATION_OF_SYNAPTIC_TRANSMISSION_CHOLINERGIC	1/37	6/17949	0.0123065	0.132914	0.103273	TAC1	1
MINERALOCORTICOID_SECRETION	1/37	6/17949	0.0123065	0.132914	0.103273	AGTR2	1
POLYSACCHARIDE_DIGESTION	1/37	6/17949	0.0123065	0.132914	0.103273	AMY2A	1
ATRIAL_CARDIAC_MUSCLE_TISSUE_MORPHOGENESIS	1/37	6/17949	0.0123065	0.132914	0.103273	NOG	1
URETERIC_BUD_FORMATION	1/37	6/17949	0.0123065	0.132914	0.103273	NOG	1
BMP_SIGNALING_PATHWAY_INVOLVED_IN_HEART_DEVELOPMENT	1/37	6/17949	0.0123065	0.132914	0.103273	NOG	1
ACETATE_ESTER_TRANSPORT	1/37	6/17949	0.0123065	0.132914	0.103273	SLC18A3	1
REGULATION_OF_EPITHELIAL_TO_MESENCHYMAL_TRANSITION_INVOLVED_IN_ENDOCARDIAL_CUSHION_FORMATION	1/37	6/17949	0.0123065	0.132914	0.103273	NOG	1
ANTEROGRADE_NEURONAL_DENSE_CORE_VESICLE_TRANSPORT	1/37	6/17949	0.0123065	0.132914	0.103273	KIF1A	1
NEGATIVE_REGULATION_OF_DNA_TEMPLATED_TRANSCRIPTION_INITIATION	1/37	6/17949	0.0123065	0.132914	0.103273	MORC1	1
CARDIAC_CELL_DEVELOPMENT	2/37	83/17949	0.0126698	0.132914	0.103273	AGTR2/TTN	2
KIDNEY_MORPHOGENESIS	2/37	88/17949	0.0141607	0.132914	0.103273	AGTR2/NOG	2
ALKALOID_METABOLIC_PROCESS	1/37	7/17949	0.0143432	0.132914	0.103273	DDC	1
AMINO_ACID_BETAINE_TRANSPORT	1/37	7/17949	0.0143432	0.132914	0.103273	SLC6A20	1
NEURAL_PLATE_DEVELOPMENT	1/37	7/17949	0.0143432	0.132914	0.103273	NOG	1
PARALLEL_ACTIN_FILAMENT_BUNDLE_ASSEMBLY	1/37	7/17949	0.0143432	0.132914	0.103273	FMN2	1
MEIOTIC_CYTOKINESIS	1/37	7/17949	0.0143432	0.132914	0.103273	FMN2	1
DETECTION_OF_MUSCLE_STRETCH	1/37	7/17949	0.0143432	0.132914	0.103273	TTN	1
POSITIVE_REGULATION_OF_ACTION_POTENTIAL	1/37	7/17949	0.0143432	0.132914	0.103273	TAC1	1
REGULATION_OF_SALIVA_SECRETION	1/37	7/17949	0.0143432	0.132914	0.103273	TAC1	1
AXIAL_MESODERM_DEVELOPMENT	1/37	7/17949	0.0143432	0.132914	0.103273	NOG	1
POSITIVE_REGULATION_OF_ANTIMICROBIAL_HUMORAL_RESPONSE	1/37	7/17949	0.0143432	0.132914	0.103273	PGC	1
ANTIBACTERIAL_PEPTIDE_PRODUCTION	1/37	7/17949	0.0143432	0.132914	0.103273	PGC	1
REGULATION_OF_ANTIMICROBIAL_PEPTIDE_PRODUCTION	1/37	7/17949	0.0143432	0.132914	0.103273	PGC	1
CHROMOSOME_MOVEMENT_TOWARDS_SPINDLE_POLE	1/37	7/17949	0.0143432	0.132914	0.103273	FMN2	1
NEURAL_PLATE_PATTERN_SPECIFICATION	1/37	7/17949	0.0143432	0.132914	0.103273	NOG	1
MEMBRANOUS_SEPTUM_MORPHOGENESIS	1/37	7/17949	0.0143432	0.132914	0.103273	NOG	1
POSITIVE_REGULATION_OF_CORTICOSTEROID_HORMONE_SECRETION	1/37	7/17949	0.0143432	0.132914	0.103273	TAC1	1
MEIOTIC_CHROMOSOME_SEGREGATION	2/37	89/17949	0.0144676	0.132914	0.103273	MAEL/FMN2	2
RENAL_TUBULE_DEVELOPMENT	2/37	90/17949	0.0147773	0.132914	0.103273	AGTR2/NOG	2
MESONEPHROS_DEVELOPMENT	2/37	91/17949	0.01509	0.132914	0.103273	AGTR2/NOG	2
AMINE_TRANSPORT	2/37	94/17949	0.016045	0.132914	0.103273	AGTR2/DDC	2
RESPONSE_TO_GROWTH_FACTOR	5/37	731/17949	0.0163721	0.132914	0.103273	AGTR2/VSTM2A/NOG/TAC1/DDC	5
TACHYKININ_RECEPTOR_SIGNALING_PATHWAY	1/37	8/17949	0.0163758	0.132914	0.103273	TAC1	1
NEGATIVE_REGULATION_OF_NOREPINEPHRINE_SECRETION	1/37	8/17949	0.0163758	0.132914	0.103273	AGTR2	1
SKELETAL_MYOFIBRIL_ASSEMBLY	1/37	8/17949	0.0163758	0.132914	0.103273	TTN	1
REGULATION_OF_SYNAPTIC_VESICLE_FUSION_TO_PRESYNAPTIC_ACTIVE_ZONE_MEMBRANE	1/37	8/17949	0.0163758	0.132914	0.103273	CPLX2	1
NOTOCHORD_MORPHOGENESIS	1/37	8/17949	0.0163758	0.132914	0.103273	NOG	1
PHARYNGEAL_ARCH_ARTERY_MORPHOGENESIS	1/37	8/17949	0.0163758	0.132914	0.103273	NOG	1
VENTRICULAR_COMPACT_MYOCARDIUM_MORPHOGENESIS	1/37	8/17949	0.0163758	0.132914	0.103273	NOG	1
ATRIAL_CARDIAC_MUSCLE_TISSUE_DEVELOPMENT	1/37	8/17949	0.0163758	0.132914	0.103273	NOG	1
MESONEPHRIC_TUBULE_FORMATION	1/37	8/17949	0.0163758	0.132914	0.103273	NOG	1
NEUROTRANSMITTER_LOADING_INTO_SYNAPTIC_VESICLE	1/37	8/17949	0.0163758	0.132914	0.103273	DDC	1
REGULATION_OF_HEART_RATE	2/37	97/17949	0.0170254	0.132914	0.103273	AGTR2/TAC1	2
SENSORY_PERCEPTION_OF_PAIN	2/37	99/17949	0.0176929	0.132914	0.103273	TAFA4/TAC1	2
DIGESTIVE_SYSTEM_PROCESS	2/37	99/17949	0.0176929	0.132914	0.103273	CCKBR/TAC1	2
RESPONSE_TO_ALKALOID	2/37	99/17949	0.0176929	0.132914	0.103273	TAC1/DDC	2
REGULATION_OF_NEUROTRANSMITTER_TRANSPORT	2/37	99/17949	0.0176929	0.132914	0.103273	CPLX2/RIMS4	2
HEART_GROWTH	2/37	100/17949	0.0180308	0.132914	0.103273	AGTR2/NOG	2
HEAD_DEVELOPMENT	5/37	750/17949	0.018102	0.132914	0.103273	AGTR2/NPY/KIF1A/GABRA5/NOG	5
MUSCLE_HYPERTROPHY	2/37	101/17949	0.0183714	0.132914	0.103273	AGTR2/TTN	2
BRANCHED_CHAIN_AMINO_ACID_TRANSPORT	1/37	9/17949	0.0184044	0.132914	0.103273	SLC6A20	1
RESPONSE_TO_INSECTICIDE	1/37	9/17949	0.0184044	0.132914	0.103273	DDC	1
POSITIVE_REGULATION_OF_SYNAPTIC_PLASTICITY	1/37	9/17949	0.0184044	0.132914	0.103273	CPLX2	1
NAIL_DEVELOPMENT	1/37	9/17949	0.0184044	0.132914	0.103273	RSPO4	1
CARDIAC_MUSCLE_FIBER_DEVELOPMENT	1/37	9/17949	0.0184044	0.132914	0.103273	TTN	1
ANTIMICROBIAL_PEPTIDE_PRODUCTION	1/37	9/17949	0.0184044	0.132914	0.103273	PGC	1
REGULATION_OF_HISTONE_H3_K27_METHYLATION	1/37	9/17949	0.0184044	0.132914	0.103273	EZHIP	1
REGULATION_OF_CARDIAC_EPITHELIAL_TO_MESENCHYMAL_TRANSITION	1/37	9/17949	0.0184044	0.132914	0.103273	NOG	1
FAT_CELL_PROLIFERATION	1/37	9/17949	0.0184044	0.132914	0.103273	VSTM2A	1
POSITIVE_REGULATION_OF_KIDNEY_DEVELOPMENT	1/37	9/17949	0.0184044	0.132914	0.103273	NOG	1
POSITIVE_REGULATION_OF_STEROID_HORMONE_SECRETION	1/37	9/17949	0.0184044	0.132914	0.103273	TAC1	1
NUCLEAR_CHROMOSOME_SEGREGATION	3/37	273/17949	0.0184741	0.132914	0.103273	MAEL/TTN/FMN2	3
REGULATION_OF_ORGAN_GROWTH	2/37	102/17949	0.0187148	0.132914	0.103273	MAEL/NOG	2
CELLULAR_BIOGENIC_AMINE_METABOLIC_PROCESS	2/37	103/17949	0.0190608	0.132914	0.103273	AGTR2/DDC	2
SYNAPTIC_VESICLE_EXOCYTOSIS	2/37	104/17949	0.0194096	0.132914	0.103273	CPLX2/RIMS4	2
POSITIVE_REGULATION_OF_RESPONSE_TO_EXTERNAL_STIMULUS	4/37	507/17949	0.0198942	0.132914	0.103273	FABP4/PGC/NPY/TAC1	4
PHENOL_CONTAINING_COMPOUND_METABOLIC_PROCESS	2/37	106/17949	0.0201153	0.132914	0.103273	AGTR2/DDC	2
NEPHRON_EPITHELIUM_DEVELOPMENT	2/37	106/17949	0.0201153	0.132914	0.103273	AGTR2/NOG	2
LIPID_LOCALIZATION	4/37	510/17949	0.0202819	0.132914	0.103273	FABP4/AGTR2/VSTM2A/TAC1	4
ADULT_FEEDING_BEHAVIOR	1/37	10/17949	0.0204289	0.132914	0.103273	NPY	1
PROLINE_TRANSPORT	1/37	10/17949	0.0204289	0.132914	0.103273	SLC6A20	1
PROLINE_TRANSMEMBRANE_TRANSPORT	1/37	10/17949	0.0204289	0.132914	0.103273	SLC6A20	1
GLUCOCORTICOID_SECRETION	1/37	10/17949	0.0204289	0.132914	0.103273	TAC1	1
SEROTONIN_METABOLIC_PROCESS	1/37	10/17949	0.0204289	0.132914	0.103273	DDC	1
NEGATIVE_REGULATION_OF_ASTROCYTE_DIFFERENTIATION	1/37	10/17949	0.0204289	0.132914	0.103273	NOG	1
REGULATION_OF_ANTIMICROBIAL_HUMORAL_RESPONSE	1/37	10/17949	0.0204289	0.132914	0.103273	PGC	1
EMBRYONIC_SKELETAL_JOINT_MORPHOGENESIS	1/37	10/17949	0.0204289	0.132914	0.103273	NOG	1
PROSTATIC_BUD_FORMATION	1/37	10/17949	0.0204289	0.132914	0.103273	NOG	1
POSITIVE_REGULATION_OF_DEFENSE_RESPONSE_TO_BACTERIUM	1/37	10/17949	0.0204289	0.132914	0.103273	PGC	1
DENSE_CORE_GRANULE_TRANSPORT	1/37	10/17949	0.0204289	0.132914	0.103273	KIF1A	1
HEART_PROCESS	3/37	289/17949	0.0214442	0.138553	0.107654	AGTR2/TTN/TAC1	3
NEGATIVE_REGULATION_OF_CELLULAR_RESPONSE_TO_GROWTH_FACTOR_STIMULUS	2/37	110/17949	0.0215586	0.138553	0.107654	AGTR2/NOG	2
POSITIVE_REGULATION_OF_LIPID_LOCALIZATION	2/37	111/17949	0.021926	0.140061	0.108826	VSTM2A/TAC1	2
POSITIVE_REGULATION_OF_SECRETION	3/37	295/17949	0.022622	0.143636	0.111604	AGTR2/TTN/TAC1	3
CARDIAC_MUSCLE_CELL_DIFFERENTIATION	2/37	114/17949	0.0230438	0.145438	0.113004	AGTR2/TTN	2
INSEMINATION	1/37	12/17949	0.0244656	0.146312	0.113683	TAC1	1
POSITIVE_REGULATION_OF_SYNAPTIC_TRANSMISSION_GABAERGIC	1/37	12/17949	0.0244656	0.146312	0.113683	TAC1	1
SECRETORY_GRANULE_LOCALIZATION	1/37	12/17949	0.0244656	0.146312	0.113683	KIF1A	1
SALIVA_SECRETION	1/37	12/17949	0.0244656	0.146312	0.113683	TAC1	1
REGULATION_OF_NEUROTROPHIN_TRK_RECEPTOR_SIGNALING_PATHWAY	1/37	12/17949	0.0244656	0.146312	0.113683	AGTR2	1
NEGATIVE_REGULATION_OF_PATHWAY_RESTRICTED_SMAD_PROTEIN_PHOSPHORYLATION	1/37	12/17949	0.0244656	0.146312	0.113683	NOG	1
POSITIVE_REGULATION_OF_DIGESTIVE_SYSTEM_PROCESS	1/37	12/17949	0.0244656	0.146312	0.113683	TAC1	1
LATERAL_SPROUTING_FROM_AN_EPITHELIUM	1/37	12/17949	0.0244656	0.146312	0.113683	NOG	1
BEHAVIOR	4/37	541/17949	0.0245658	0.146312	0.113683	MORC1/NPY/GABRA5/TAC1	4
RENAL_SYSTEM_PROCESS	2/37	118/17949	0.0245704	0.146312	0.113683	AGTR2/TAC1	2
NEGATIVE_REGULATION_OF_PROTEIN_METABOLIC_PROCESS	6/37	1110/17949	0.0247188	0.146368	0.113727	EZHIP/TFPI2/FABP4/SPOCK3/FMN2/NOG	6
QUATERNARY_AMMONIUM_GROUP_TRANSPORT	1/37	13/17949	0.0264779	0.15118	0.117465	SLC6A20	1
GLYCINE_TRANSPORT	1/37	13/17949	0.0264779	0.15118	0.117465	SLC6A20	1
NEGATIVE_REGULATION_OF_CATECHOLAMINE_SECRETION	1/37	13/17949	0.0264779	0.15118	0.117465	AGTR2	1
WHITE_FAT_CELL_DIFFERENTIATION	1/37	13/17949	0.0264779	0.15118	0.117465	FABP4	1
CELLULAR_RESPONSE_TO_LITHIUM_ION	1/37	13/17949	0.0264779	0.15118	0.117465	FABP4	1
SYNAPTIC_VESICLE_CLUSTERING	1/37	13/17949	0.0264779	0.15118	0.117465	SYN2	1
PEPTIDYL_LYSINE_METHYLATION	2/37	123/17949	0.0265354	0.15118	0.117465	EZHIP/CTCFL	2
MULTICELLULAR_ORGANISM_REPRODUCTION	5/37	838/17949	0.0277052	0.156376	0.121503	MORC1/MAEL/CTCFL/FMN2/TAC1	5
MEIOSIS_I_CELL_CYCLE_PROCESS	2/37	126/17949	0.0277442	0.156376	0.121503	MAEL/FMN2	2
ANGIOTENSIN_ACTIVATED_SIGNALING_PATHWAY	1/37	14/17949	0.0284862	0.157196	0.12214	AGTR2	1
EMBRYONIC_SKELETAL_JOINT_DEVELOPMENT	1/37	14/17949	0.0284862	0.157196	0.12214	NOG	1
PRIMARY_AMINO_COMPOUND_METABOLIC_PROCESS	1/37	14/17949	0.0284862	0.157196	0.12214	DDC	1
NEGATIVE_REGULATION_OF_FATTY_ACID_TRANSPORT	1/37	14/17949	0.0284862	0.157196	0.12214	AGTR2	1
ORGANIC_ACID_TRANSPORT	3/37	324/17949	0.0288075	0.158141	0.122874	FABP4/AGTR2/SLC6A20	3
SEXUAL_REPRODUCTION	5/37	850/17949	0.029227	0.158857	0.12343	MORC1/MAEL/CTCFL/FMN2/TAC1	5
LEARNING	2/37	130/17949	0.02939	0.158857	0.12343	GABRA5/TAC1	2
HISTONE_METHYLATION	2/37	130/17949	0.02939	0.158857	0.12343	EZHIP/CTCFL	2
KIDNEY_EPITHELIUM_DEVELOPMENT	2/37	131/17949	0.0298075	0.160291	0.124545	AGTR2/NOG	2
MITOTIC_CHROMOSOME_CONDENSATION	1/37	15/17949	0.0304904	0.160685	0.12485	TTN	1
TOXIN_METABOLIC_PROCESS	1/37	15/17949	0.0304904	0.160685	0.12485	DDC	1
MORPHOGENESIS_OF_AN_EPITHELIAL_BUD	1/37	15/17949	0.0304904	0.160685	0.12485	NOG	1
NEGATIVE_REGULATION_OF_RECEPTOR_BINDING	1/37	15/17949	0.0304904	0.160685	0.12485	NOG	1
POSITIVE_REGULATION_OF_INFLAMMATORY_RESPONSE	2/37	133/17949	0.0306496	0.16072	0.124878	FABP4/TAC1	2
DIGESTIVE_SYSTEM_DEVELOPMENT	2/37	134/17949	0.0310742	0.16214	0.125981	NPY/CCKBR	2
CHROMOSOME_SEGREGATION	3/37	337/17949	0.0318449	0.165343	0.12847	MAEL/TTN/FMN2	3
NOREPINEPHRINE_SECRETION	1/37	16/17949	0.0324907	0.165436	0.128542	AGTR2	1
EPITHELIAL_TO_MESENCHYMAL_TRANSITION_INVOLVED_IN_ENDOCARDIAL_CUSHION_FORMATION	1/37	16/17949	0.0324907	0.165436	0.128542	NOG	1
POSITIVE_REGULATION_OF_BROWN_FAT_CELL_DIFFERENTIATION	1/37	16/17949	0.0324907	0.165436	0.128542	VSTM2A	1
REGULATION_OF_GENE_EXPRESSION_BY_GENETIC_IMPRINTING	1/37	16/17949	0.0324907	0.165436	0.128542	CTCFL	1
NEPHRON_DEVELOPMENT	2/37	138/17949	0.032796	0.165978	0.128963	AGTR2/NOG	2
HINDBRAIN_DEVELOPMENT	2/37	139/17949	0.0332323	0.165978	0.128963	AGTR2/NOG	2
REGULATION_OF_HISTONE_MODIFICATION	2/37	141/17949	0.0341117	0.165978	0.128963	EZHIP/CTCFL	2
GASTRIC_ACID_SECRETION	1/37	17/17949	0.0344869	0.165978	0.128963	CCKBR	1
ATP_TRANSPORT	1/37	17/17949	0.0344869	0.165978	0.128963	CALHM3	1
NOTOCHORD_DEVELOPMENT	1/37	17/17949	0.0344869	0.165978	0.128963	NOG	1
MIDDLE_EAR_MORPHOGENESIS	1/37	17/17949	0.0344869	0.165978	0.128963	NOG	1
CARDIAC_MYOFIBRIL_ASSEMBLY	1/37	17/17949	0.0344869	0.165978	0.128963	TTN	1
HISTONE_H3_K27_METHYLATION	1/37	17/17949	0.0344869	0.165978	0.128963	EZHIP	1
NEPHRON_TUBULE_FORMATION	1/37	17/17949	0.0344869	0.165978	0.128963	NOG	1
REGULATION_OF_DEFENSE_RESPONSE_TO_BACTERIUM	1/37	17/17949	0.0344869	0.165978	0.128963	PGC	1
INDOLALKYLAMINE_METABOLIC_PROCESS	1/37	17/17949	0.0344869	0.165978	0.128963	DDC	1
EXOCYTOSIS	5/37	891/17949	0.0348281	0.166858	0.129647	CPLX2/RIMS4/TTN/SYN2/OLFM4	5
BRANCHING_MORPHOGENESIS_OF_AN_EPITHELIAL_TUBE	2/37	143/17949	0.0350002	0.166924	0.129698	AGTR2/NOG	2
CARDIOCYTE_DIFFERENTIATION	2/37	144/17949	0.0354478	0.168297	0.130765	AGTR2/TTN	2
REGULATION_OF_SYSTEMIC_ARTERIAL_BLOOD_PRESSURE_BY_CIRCULATORY_RENIN_ANGIOTENSIN	1/37	18/17949	0.036479	0.171647	0.133368	AGTR2	1
PIRNA_METABOLIC_PROCESS	1/37	18/17949	0.036479	0.171647	0.133368	MAEL	1
FOREBRAIN_DEVELOPMENT	3/37	357/17949	0.0368359	0.172556	0.134074	NPY/KIF1A/NOG	3
POSITIVE_REGULATION_OF_DEFENSE_RESPONSE	3/37	359/17949	0.0373561	0.174011	0.135204	FABP4/PGC/TAC1	3
FATTY_ACID_TRANSPORT	2/37	150/17949	0.0381804	0.174011	0.135204	FABP4/AGTR2	2
NUCLEAR_MIGRATION	1/37	19/17949	0.0384672	0.174011	0.135204	KIF1A	1
COPULATION	1/37	19/17949	0.0384672	0.174011	0.135204	TAC1	1
REGULATION_OF_RESPONSE_TO_FOOD	1/37	19/17949	0.0384672	0.174011	0.135204	NPY	1
REGULATION_OF_ICOSANOID_SECRETION	1/37	19/17949	0.0384672	0.174011	0.135204	AGTR2	1
NEGATIVE_REGULATION_OF_CARDIAC_MUSCLE_CELL_PROLIFERATION	1/37	19/17949	0.0384672	0.174011	0.135204	NOG	1
CELLULAR_SODIUM_ION_HOMEOSTASIS	1/37	19/17949	0.0384672	0.174011	0.135204	AGTR2	1
RESPONSE_TO_LITHIUM_ION	1/37	20/17949	0.0404514	0.179609	0.139555	FABP4	1
CELL_DIFFERENTIATION_IN_HINDBRAIN	1/37	20/17949	0.0404514	0.179609	0.139555	NOG	1
NEGATIVE_REGULATION_OF_ORGANIC_ACID_TRANSPORT	1/37	20/17949	0.0404514	0.179609	0.139555	AGTR2	1
POSITIVE_REGULATION_OF_AMYLOID_BETA_FORMATION	1/37	20/17949	0.0404514	0.179609	0.139555	LRRTM3	1
MUSCLE_TISSUE_DEVELOPMENT	3/37	371/17949	0.040557	0.179609	0.139555	AGTR2/TTN/NOG	3
REGULATION_OF_LIPID_TRANSPORT	2/37	156/17949	0.0409914	0.180712	0.140411	AGTR2/TAC1	2
ACTIN_FILAMENT_BUNDLE_ORGANIZATION	2/37	157/17949	0.0414674	0.180712	0.140411	FMN2/TAC1	2
ORGANIC_ANION_TRANSPORT	3/37	376/17949	0.0419309	0.180712	0.140411	AGTR2/CALHM3/SLC6A20	3
NEGATIVE_REGULATION_OF_LOCOMOTION	3/37	377/17949	0.0422085	0.180712	0.140411	AGTR2/SPOCK3/NOG	3
RETROGRADE_AXONAL_TRANSPORT	1/37	21/17949	0.0424317	0.180712	0.140411	KIF1A	1
NEGATIVE_REGULATION_OF_HISTONE_METHYLATION	1/37	21/17949	0.0424317	0.180712	0.140411	EZHIP	1
POSITIVE_REGULATION_OF_PHOSPHOPROTEIN_PHOSPHATASE_ACTIVITY	1/37	21/17949	0.0424317	0.180712	0.140411	AGTR2	1
VESICLE_FUSION_TO_PLASMA_MEMBRANE	1/37	21/17949	0.0424317	0.180712	0.140411	CPLX2	1
REGULATION_OF_CAMP_DEPENDENT_PROTEIN_KINASE_ACTIVITY	1/37	21/17949	0.0424317	0.180712	0.140411	NPFFR2	1
POSITIVE_REGULATION_OF_CELL_POPULATION_PROLIFERATION	5/37	941/17949	0.0425204	0.180712	0.140411	AGTR2/VSTM2A/CCKBR/NOG/TAC1	5
ORGANELLE_LOCALIZATION	4/37	650/17949	0.0437851	0.182836	0.142061	CPLX2/SYN2/FMN2/KIF1A	4
AMINE_METABOLIC_PROCESS	2/37	163/17949	0.0443673	0.182836	0.142061	AGTR2/DDC	2
RESPONSE_TO_MUSCLE_STRETCH	1/37	22/17949	0.0444079	0.182836	0.142061	TTN	1
NEGATIVE_REGULATION_OF_GLIAL_CELL_DIFFERENTIATION	1/37	22/17949	0.0444079	0.182836	0.142061	NOG	1
POSITIVE_REGULATION_OF_HUMORAL_IMMUNE_RESPONSE	1/37	22/17949	0.0444079	0.182836	0.142061	PGC	1
INTESTINAL_EPITHELIAL_CELL_DIFFERENTIATION	1/37	22/17949	0.0444079	0.182836	0.142061	NPY	1
REGULATION_OF_SYSTEMIC_ARTERIAL_BLOOD_PRESSURE_BY_RENIN_ANGIOTENSIN	1/37	22/17949	0.0444079	0.182836	0.142061	AGTR2	1
REGULATION_OF_BROWN_FAT_CELL_DIFFERENTIATION	1/37	22/17949	0.0444079	0.182836	0.142061	VSTM2A	1
REGULATION_OF_PROTEIN_MODIFICATION_PROCESS	7/37	1627/17949	0.045845	0.185307	0.143981	EZHIP/FABP4/AGTR2/NPFFR2/CTCFL/TTN/NOG	7
APPENDAGE_DEVELOPMENT	2/37	167/17949	0.0463417	0.185307	0.143981	RSPO4/NOG	2
RESPONSE_TO_BMP	2/37	167/17949	0.0463417	0.185307	0.143981	VSTM2A/NOG	2
REGULATION_OF_APPETITE	1/37	23/17949	0.0463802	0.185307	0.143981	NPY	1
INNERVATION	1/37	23/17949	0.0463802	0.185307	0.143981	GABRA5	1
MORPHOGENESIS_OF_AN_EPITHELIAL_FOLD	1/37	23/17949	0.0463802	0.185307	0.143981	NOG	1
RENAL_SYSTEM_PROCESS_INVOLVED_IN_REGULATION_OF_SYSTEMIC_ARTERIAL_BLOOD_PRESSURE	1/37	23/17949	0.0463802	0.185307	0.143981	AGTR2	1
MUSCLE_CELL_DEVELOPMENT	2/37	168/17949	0.0468403	0.185307	0.143981	AGTR2/TTN	2
PROTEIN_METHYLATION	2/37	170/17949	0.0478435	0.185307	0.143981	EZHIP/CTCFL	2
SENSORY_PERCEPTION	5/37	975/17949	0.0483044	0.185307	0.143981	OR51B5/TAFA4/CALHM3/GABRA5/TAC1	5
NOREPINEPHRINE_TRANSPORT	1/37	24/17949	0.0483485	0.185307	0.143981	AGTR2	1
REGULATION_OF_VESICLE_FUSION	1/37	24/17949	0.0483485	0.185307	0.143981	CPLX2	1
INDOLE_CONTAINING_COMPOUND_METABOLIC_PROCESS	1/37	24/17949	0.0483485	0.185307	0.143981	DDC	1
REGULATION_OF_ASTROCYTE_DIFFERENTIATION	1/37	24/17949	0.0483485	0.185307	0.143981	NOG	1
POSITIVE_REGULATION_OF_NITRIC_OXIDE_SYNTHASE_ACTIVITY	1/37	24/17949	0.0483485	0.185307	0.143981	AGTR2	1
PROTEIN_HETEROOLIGOMERIZATION	1/37	24/17949	0.0483485	0.185307	0.143981	CALHM3	1
NUCLEUS_LOCALIZATION	1/37	24/17949	0.0483485	0.185307	0.143981	KIF1A	1
PHARYNGEAL_SYSTEM_DEVELOPMENT	1/37	24/17949	0.0483485	0.185307	0.143981	NOG	1
ENDOCARDIAL_CUSHION_FORMATION	1/37	24/17949	0.0483485	0.185307	0.143981	NOG	1
CENTRAL_NERVOUS_SYSTEM_DEVELOPMENT	5/37	980/17949	0.0491932	0.187384	0.145596	AGTR2/NPY/KIF1A/GABRA5/NOG	5
PURINE_NUCLEOTIDE_TRANSPORT	1/37	25/17949	0.0503128	0.187384	0.145596	CALHM3	1
CELL_PROLIFERATION_IN_FOREBRAIN	1/37	25/17949	0.0503128	0.187384	0.145596	KIF1A	1
GENETIC_IMPRINTING	1/37	25/17949	0.0503128	0.187384	0.145596	CTCFL	1
AMMONIUM_ION_METABOLIC_PROCESS	1/37	25/17949	0.0503128	0.187384	0.145596	DDC	1
REGULATION_OF_RECEPTOR_BINDING	1/37	25/17949	0.0503128	0.187384	0.145596	NOG	1
POSITIVE_REGULATION_OF_AMYLOID_PRECURSOR_PROTEIN_CATABOLIC_PROCESS	1/37	25/17949	0.0503128	0.187384	0.145596	LRRTM3	1
RESPONSE_TO_ANGIOTENSIN	1/37	25/17949	0.0503128	0.187384	0.145596	AGTR2	1
REGULATION_OF_TRANS_SYNAPTIC_SIGNALING	3/37	406/17949	0.0506651	0.188032	0.146099	CPLX2/RIMS4/TAC1	3
REGULATION_OF_ANIMAL_ORGAN_MORPHOGENESIS	2/37	176/17949	0.0509005	0.188242	0.146262	AGTR2/NOG	2
REGULATION_OF_TRANSPOSITION	1/37	26/17949	0.0522732	0.191306	0.148643	MORC1	1
REGULATION_OF_RESPONSE_TO_EXTRACELLULAR_STIMULUS	1/37	26/17949	0.0522732	0.191306	0.148643	NPY	1
NEGATIVE_REGULATION_OF_AMINE_TRANSPORT	1/37	26/17949	0.0522732	0.191306	0.148643	AGTR2	1
GAMETE_GENERATION	4/37	694/17949	0.053422	0.193102	0.150038	MORC1/MAEL/CTCFL/FMN2	4
FEMALE_MEIOTIC_NUCLEAR_DIVISION	1/37	27/17949	0.0542297	0.193102	0.150038	FMN2	1
GAMMA_AMINOBUTYRIC_ACID_SIGNALING_PATHWAY	1/37	27/17949	0.0542297	0.193102	0.150038	GABRA5	1
NITRIC_OXIDE_MEDIATED_SIGNAL_TRANSDUCTION	1/37	27/17949	0.0542297	0.193102	0.150038	AGTR2	1
POSITIVE_REGULATION_OF_ACUTE_INFLAMMATORY_RESPONSE	1/37	27/17949	0.0542297	0.193102	0.150038	TAC1	1
RESPONSE_TO_PAIN	1/37	27/17949	0.0542297	0.193102	0.150038	TAC1	1
PROSTATE_GLAND_MORPHOGENESIS	1/37	27/17949	0.0542297	0.193102	0.150038	NOG	1
NEGATIVE_REGULATION_OF_CARTILAGE_DEVELOPMENT	1/37	27/17949	0.0542297	0.193102	0.150038	NOG	1
REGULATION_OF_CHROMATIN_ORGANIZATION	2/37	185/17949	0.0556149	0.19608	0.152352	EZHIP/CTCFL	2
MORPHOGENESIS_OF_A_BRANCHING_STRUCTURE	2/37	186/17949	0.056148	0.19608	0.152352	AGTR2/NOG	2
SYNAPTIC_TRANSMISSION_CHOLINERGIC	1/37	28/17949	0.0561823	0.19608	0.152352	TAC1	1
POSITIVE_REGULATION_OF_LIPID_STORAGE	1/37	28/17949	0.0561823	0.19608	0.152352	VSTM2A	1
REGULATION_OF_DNA_METHYLATION	1/37	28/17949	0.0561823	0.19608	0.152352	MORC1	1
REGULATION_OF_HISTONE_H3_K4_METHYLATION	1/37	28/17949	0.0561823	0.19608	0.152352	CTCFL	1
DETECTION_OF_STIMULUS	4/37	709/17949	0.0569551	0.198121	0.153938	OR51B5/NPFFR2/TTN/TAC1	4
RESPONSE_TO_ISOQUINOLINE_ALKALOID	1/37	29/17949	0.0581309	0.198215	0.154011	TAC1	1
CELL_SURFACE_RECEPTOR_SIGNALING_PATHWAY_INVOLVED_IN_HEART_DEVELOPMENT	1/37	29/17949	0.0581309	0.198215	0.154011	NOG	1
CARDIAC_ATRIUM_MORPHOGENESIS	1/37	29/17949	0.0581309	0.198215	0.154011	NOG	1
CELLULAR_RESPONSE_TO_DEXAMETHASONE_STIMULUS	1/37	29/17949	0.0581309	0.198215	0.154011	AGTR2	1
MODIFIED_AMINO_ACID_TRANSPORT	1/37	29/17949	0.0581309	0.198215	0.154011	SLC6A20	1
ACTOMYOSIN_STRUCTURE_ORGANIZATION	2/37	190/17949	0.0582986	0.198215	0.154011	TTN/TAC1	2
MEIOTIC_CELL_CYCLE_PROCESS	2/37	190/17949	0.0582986	0.198215	0.154011	MAEL/FMN2	2
ESTABLISHMENT_OF_ORGANELLE_LOCALIZATION	3/37	431/17949	0.0585731	0.198508	0.154239	CPLX2/FMN2/KIF1A	3
ACTIN_FILAMENT_ORGANIZATION	3/37	434/17949	0.0595597	0.201015	0.156187	TTN/FMN2/TAC1	3
MOTOR_NEURON_AXON_GUIDANCE	1/37	30/17949	0.0600756	0.201015	0.156187	NOG	1
NEGATIVE_REGULATION_OF_CARDIAC_MUSCLE_TISSUE_GROWTH	1/37	30/17949	0.0600756	0.201015	0.156187	NOG	1
HEART_TRABECULA_MORPHOGENESIS	1/37	30/17949	0.0600756	0.201015	0.156187	NOG	1
MULTICELLULAR_ORGANISM_AGING	1/37	31/17949	0.0620164	0.203372	0.158018	DDC	1
TRANSPOSITION	1/37	31/17949	0.0620164	0.203372	0.158018	MORC1	1
REGULATION_OF_SYNAPTIC_TRANSMISSION_GABAERGIC	1/37	31/17949	0.0620164	0.203372	0.158018	TAC1	1
REGULATION_OF_ADENYLATE_CYCLASE_ACTIVITY	1/37	31/17949	0.0620164	0.203372	0.158018	NPFFR2	1
NEGATIVE_REGULATION_OF_FIBROBLAST_PROLIFERATION	1/37	31/17949	0.0620164	0.203372	0.158018	AGTR2	1
CARDIAC_EPITHELIAL_TO_MESENCHYMAL_TRANSITION	1/37	31/17949	0.0620164	0.203372	0.158018	NOG	1
REGULATION_OF_EXOCYTOSIS	2/37	197/17949	0.0621308	0.203372	0.158018	CPLX2/RIMS4	2
LONG_TERM_MEMORY	1/37	32/17949	0.0639533	0.206769	0.160658	TAC1	1
NEUROTROPHIN_TRK_RECEPTOR_SIGNALING_PATHWAY	1/37	32/17949	0.0639533	0.206769	0.160658	AGTR2	1
CELLULAR_RESPONSE_TO_ALKALOID	1/37	32/17949	0.0639533	0.206769	0.160658	DDC	1
NUCLEOTIDE_TRANSPORT	1/37	32/17949	0.0639533	0.206769	0.160658	CALHM3	1
EAR_DEVELOPMENT	2/37	202/17949	0.0649199	0.208541	0.162034	GABRA5/NOG	2
POSITIVE_REGULATION_OF_PHOSPHATASE_ACTIVITY	1/37	33/17949	0.0658863	0.208541	0.162034	AGTR2	1
POSITIVE_REGULATION_OF_MONOOXYGENASE_ACTIVITY	1/37	33/17949	0.0658863	0.208541	0.162034	AGTR2	1
SECRETION_BY_TISSUE	1/37	33/17949	0.0658863	0.208541	0.162034	TAC1	1
HEAD_MORPHOGENESIS	1/37	33/17949	0.0658863	0.208541	0.162034	NOG	1
ENDOCARDIAL_CUSHION_MORPHOGENESIS	1/37	33/17949	0.0658863	0.208541	0.162034	NOG	1
PHYSIOLOGICAL_CARDIAC_MUSCLE_HYPERTROPHY	1/37	33/17949	0.0658863	0.208541	0.162034	AGTR2	1
REGULATION_OF_GENE_EXPRESSION_EPIGENETIC	2/37	205/17949	0.0666137	0.210212	0.163333	MORC1/CTCFL	2
POSITIVE_REGULATION_OF_GENE_EXPRESSION	5/37	1075/17949	0.0679591	0.213818	0.166134	PGC/CTCFL/VSTM2A/TTN/NOG	5
PEPTIDE_CROSS_LINKING	1/37	35/17949	0.0697407	0.216834	0.168478	SPOCK3	1
REGULATION_OF_FIBROBLAST_GROWTH_FACTOR_RECEPTOR_SIGNALING_PATHWAY	1/37	35/17949	0.0697407	0.216834	0.168478	NOG	1
SUPEROXIDE_ANION_GENERATION	1/37	35/17949	0.0697407	0.216834	0.168478	TAFA4	1
CARDIAC_ATRIUM_DEVELOPMENT	1/37	35/17949	0.0697407	0.216834	0.168478	NOG	1
NEGATIVE_REGULATION_OF_GLIOGENESIS	1/37	36/17949	0.0716621	0.220582	0.17139	NOG	1
REGULATION_OF_SYSTEMIC_ARTERIAL_BLOOD_PRESSURE_BY_HORMONE	1/37	36/17949	0.0716621	0.220582	0.17139	AGTR2	1
VASODILATION	1/37	36/17949	0.0716621	0.220582	0.17139	AGTR2	1
REGULATION_OF_SYNAPSE_STRUCTURE_OR_ACTIVITY	2/37	214/17949	0.0717832	0.220582	0.17139	LRRTM3/KIF1A	2
REPRODUCTION	6/37	1442/17949	0.072507	0.222158	0.172615	MORC1/MAEL/CTCFL/FMN2/NOG/TAC1	6
PROTEIN_KINASE_A_SIGNALING	1/37	37/17949	0.0735796	0.222853	0.173155	TTN	1
NEGATIVE_REGULATION_OF_ORGAN_GROWTH	1/37	37/17949	0.0735796	0.222853	0.173155	NOG	1
REGULATION_OF_SENSORY_PERCEPTION	1/37	37/17949	0.0735796	0.222853	0.173155	TAFA4	1
VENTRICULAR_SEPTUM_MORPHOGENESIS	1/37	37/17949	0.0735796	0.222853	0.173155	NOG	1
MULTI_ORGANISM_PROCESS	5/37	1102/17949	0.0739449	0.223318	0.173516	MORC1/MAEL/CTCFL/FMN2/TAC1	5
MATING	1/37	38/17949	0.0754932	0.223511	0.173666	TAC1	1
TRIGLYCERIDE_CATABOLIC_PROCESS	1/37	38/17949	0.0754932	0.223511	0.173666	FABP4	1
RESPONSE_TO_FOOD	1/37	38/17949	0.0754932	0.223511	0.173666	NPY	1
NEUROTROPHIN_SIGNALING_PATHWAY	1/37	38/17949	0.0754932	0.223511	0.173666	AGTR2	1
SARCOMERE_ORGANIZATION	1/37	38/17949	0.0754932	0.223511	0.173666	TTN	1
MACROPHAGE_CHEMOTAXIS	1/37	38/17949	0.0754932	0.223511	0.173666	TAFA4	1
RESPONSE_TO_DEXAMETHASONE	1/37	38/17949	0.0754932	0.223511	0.173666	AGTR2	1
FAT_CELL_DIFFERENTIATION	2/37	221/17949	0.0758925	0.224063	0.174095	FABP4/VSTM2A	2
MUSCLE_FILAMENT_SLIDING	1/37	39/17949	0.0774031	0.226619	0.176081	TTN	1
REGULATION_OF_DIGESTIVE_SYSTEM_PROCESS	1/37	39/17949	0.0774031	0.226619	0.176081	TAC1	1
POSITIVE_REGULATION_OF_NITRIC_OXIDE_METABOLIC_PROCESS	1/37	39/17949	0.0774031	0.226619	0.176081	AGTR2	1
VESICLE_LOCALIZATION	2/37	224/17949	0.0776765	0.22679	0.176213	SYN2/KIF1A	2
ORGANELLE_FISSION	3/37	486/17949	0.0778942	0.226797	0.176219	MAEL/TTN/FMN2	3
NEGATIVE_REGULATION_OF_EPITHELIAL_TO_MESENCHYMAL_TRANSITION	1/37	40/17949	0.079309	0.229648	0.178434	NOG	1
ACID_SECRETION	1/37	40/17949	0.079309	0.229648	0.178434	CCKBR	1
PITUITARY_GLAND_DEVELOPMENT	1/37	41/17949	0.0812112	0.231969	0.180238	NOG	1
PROSTATE_GLAND_DEVELOPMENT	1/37	41/17949	0.0812112	0.231969	0.180238	NOG	1
INNER_EAR_RECEPTOR_CELL_DEVELOPMENT	1/37	41/17949	0.0812112	0.231969	0.180238	GABRA5	1
POSITIVE_REGULATION_OF_SUBSTRATE_ADHESION_DEPENDENT_CELL_SPREADING	1/37	41/17949	0.0812112	0.231969	0.180238	OLFM4	1
POSITIVE_REGULATION_OF_DOUBLE_STRAND_BREAK_REPAIR	1/37	41/17949	0.0812112	0.231969	0.180238	FMN2	1
ENDOCARDIAL_CUSHION_DEVELOPMENT	1/37	42/17949	0.0831095	0.23675	0.183952	NOG	1
ICOSANOID_SECRETION	1/37	43/17949	0.085004	0.239557	0.186133	AGTR2	1
CHONDROITIN_SULFATE_PROTEOGLYCAN_METABOLIC_PROCESS	1/37	43/17949	0.085004	0.239557	0.186133	SPOCK3	1
TRABECULA_MORPHOGENESIS	1/37	43/17949	0.085004	0.239557	0.186133	NOG	1
REGULATION_OF_DNA_TEMPLATED_TRANSCRIPTION_INITIATION	1/37	43/17949	0.085004	0.239557	0.186133	MORC1	1
HEART_MORPHOGENESIS	2/37	239/17949	0.0867935	0.241654	0.187763	TTN/NOG	2
NEUTRAL_AMINO_ACID_TRANSPORT	1/37	44/17949	0.0868947	0.241654	0.187763	SLC6A20	1
CEREBELLAR_CORTEX_DEVELOPMENT	1/37	44/17949	0.0868947	0.241654	0.187763	AGTR2	1
FACE_DEVELOPMENT	1/37	44/17949	0.0868947	0.241654	0.187763	NOG	1
VESICLE_DOCKING_INVOLVED_IN_EXOCYTOSIS	1/37	44/17949	0.0868947	0.241654	0.187763	CPLX2	1
BLOOD_VESSEL_REMODELING	1/37	45/17949	0.0887816	0.24254	0.188451	AGTR2	1
NEGATIVE_REGULATION_OF_HISTONE_MODIFICATION	1/37	45/17949	0.0887816	0.24254	0.188451	EZHIP	1
POSITIVE_REGULATION_OF_PROTEIN_DEPHOSPHORYLATION	1/37	45/17949	0.0887816	0.24254	0.188451	AGTR2	1
REGULATION_OF_DENDRITIC_SPINE_MORPHOGENESIS	1/37	45/17949	0.0887816	0.24254	0.188451	KIF1A	1
COCHLEA_DEVELOPMENT	1/37	45/17949	0.0887816	0.24254	0.188451	GABRA5	1
NEGATIVE_REGULATION_OF_MOLECULAR_FUNCTION	5/37	1167/17949	0.0895284	0.24254	0.188451	TFPI2/FABP4/AGTR2/SPOCK3/NOG	5
REGULATION_OF_HEART_CONTRACTION	2/37	245/17949	0.0905281	0.24254	0.188451	AGTR2/TAC1	2
NEGATIVE_REGULATION_OF_GROWTH	2/37	245/17949	0.0905281	0.24254	0.188451	AGTR2/NOG	2
VASCULAR_PROCESS_IN_CIRCULATORY_SYSTEM	2/37	245/17949	0.0905281	0.24254	0.188451	AGTR2/SLC6A20	2
MALE_MEIOTIC_NUCLEAR_DIVISION	1/37	46/17949	0.0906647	0.24254	0.188451	MAEL	1
BODY_MORPHOGENESIS	1/37	46/17949	0.0906647	0.24254	0.188451	NOG	1
CHROMOSOME_CONDENSATION	1/37	46/17949	0.0906647	0.24254	0.188451	TTN	1
REGULATION_OF_CYCLASE_ACTIVITY	1/37	46/17949	0.0906647	0.24254	0.188451	NPFFR2	1
VESICLE_TRANSPORT_ALONG_MICROTUBULE	1/37	46/17949	0.0906647	0.24254	0.188451	KIF1A	1
REGULATION_OF_SYSTEMIC_ARTERIAL_BLOOD_PRESSURE_MEDIATED_BY_A_CHEMICAL_SIGNAL	1/37	46/17949	0.0906647	0.24254	0.188451	AGTR2	1
ANTEROGRADE_AXONAL_TRANSPORT	1/37	47/17949	0.092544	0.245724	0.190925	KIF1A	1
MAST_CELL_ACTIVATION_INVOLVED_IN_IMMUNE_RESPONSE	1/37	47/17949	0.092544	0.245724	0.190925	CPLX2	1
MEIOTIC_CELL_CYCLE	2/37	250/17949	0.0936767	0.245724	0.190925	MAEL/FMN2	2
ORGANIC_HYDROXY_COMPOUND_BIOSYNTHETIC_PROCESS	2/37	251/17949	0.0943103	0.245724	0.190925	AGTR2/DDC	2
AMINO_ACID_IMPORT	1/37	48/17949	0.0944196	0.245724	0.190925	SLC6A20	1
POSITIVE_REGULATION_OF_OSSIFICATION	1/37	48/17949	0.0944196	0.245724	0.190925	TAC1	1
REGULATION_OF_ACUTE_INFLAMMATORY_RESPONSE	1/37	48/17949	0.0944196	0.245724	0.190925	TAC1	1
NEUTRAL_LIPID_CATABOLIC_PROCESS	1/37	48/17949	0.0944196	0.245724	0.190925	FABP4	1
LUNG_MORPHOGENESIS	1/37	48/17949	0.0944196	0.245724	0.190925	NOG	1
REGULATION_OF_FATTY_ACID_TRANSPORT	1/37	48/17949	0.0944196	0.245724	0.190925	AGTR2	1
POSITIVE_REGULATION_OF_EXTRINSIC_APOPTOTIC_SIGNALING_PATHWAY	1/37	48/17949	0.0944196	0.245724	0.190925	AGTR2	1
HOMOLOGOUS_CHROMOSOME_PAIRING_AT_MEIOSIS	1/37	49/17949	0.0962913	0.246937	0.191867	MAEL	1
NEGATIVE_REGULATION_OF_LIPID_TRANSPORT	1/37	49/17949	0.0962913	0.246937	0.191867	AGTR2	1
DETECTION_OF_MECHANICAL_STIMULUS	1/37	49/17949	0.0962913	0.246937	0.191867	TTN	1
REGULATION_OF_LYASE_ACTIVITY	1/37	49/17949	0.0962913	0.246937	0.191867	NPFFR2	1
REGULATION_OF_CARDIAC_MUSCLE_CELL_PROLIFERATION	1/37	49/17949	0.0962913	0.246937	0.191867	NOG	1
MESENCHYME_MORPHOGENESIS	1/37	49/17949	0.0962913	0.246937	0.191867	NOG	1
NEGATIVE_REGULATION_OF_PEPTIDASE_ACTIVITY	2/37	255/17949	0.0968574	0.247786	0.192527	TFPI2/SPOCK3	2
NEGATIVE_REGULATION_OF_OSTEOBLAST_DIFFERENTIATION	1/37	50/17949	0.0981593	0.248702	0.193239	NOG	1
VENTRICULAR_CARDIAC_MUSCLE_TISSUE_DEVELOPMENT	1/37	50/17949	0.0981593	0.248702	0.193239	NOG	1
PRESYNAPSE_ORGANIZATION	1/37	50/17949	0.0981593	0.248702	0.193239	LRRTM3	1
RESPONSE_TO_NERVE_GROWTH_FACTOR	1/37	50/17949	0.0981593	0.248702	0.193239	TAC1	1
NEGATIVE_REGULATION_OF_BMP_SIGNALING_PATHWAY	1/37	51/17949	0.100024	0.251126	0.195122	NOG	1
EMBRYONIC_DIGIT_MORPHOGENESIS	1/37	51/17949	0.100024	0.251126	0.195122	NOG	1
ICOSANOID_TRANSPORT	1/37	51/17949	0.100024	0.251126	0.195122	AGTR2	1
REGULATION_OF_HORMONE_SECRETION	2/37	260/17949	0.100069	0.251126	0.195122	AGTR2/TAC1	2
REGULATION_OF_NITRIC_OXIDE_SYNTHASE_ACTIVITY	1/37	52/17949	0.101884	0.254469	0.19772	AGTR2	1
POSITIVE_REGULATION_OF_STRESS_FIBER_ASSEMBLY	1/37	52/17949	0.101884	0.254469	0.19772	TAC1	1
ENDODERM_FORMATION	1/37	53/17949	0.103741	0.255474	0.198501	NOG	1
MUSCLE_FIBER_DEVELOPMENT	1/37	53/17949	0.103741	0.255474	0.198501	TTN	1
CATECHOLAMINE_SECRETION	1/37	53/17949	0.103741	0.255474	0.198501	AGTR2	1
HISTONE_H3_K4_METHYLATION	1/37	53/17949	0.103741	0.255474	0.198501	CTCFL	1
SPINDLE_LOCALIZATION	1/37	53/17949	0.103741	0.255474	0.198501	FMN2	1
MACROPHAGE_MIGRATION	1/37	53/17949	0.103741	0.255474	0.198501	TAFA4	1
HEART_DEVELOPMENT	3/37	555/17949	0.105582	0.258227	0.20064	AGTR2/TTN/NOG	3
NEGATIVE_REGULATION_OF_PROTEIN_MODIFICATION_PROCESS	3/37	555/17949	0.105582	0.258227	0.20064	EZHIP/FABP4/NOG	3
SYNAPTIC_VESICLE_LOCALIZATION	1/37	54/17949	0.105594	0.258227	0.20064	SYN2	1
STRIATED_MUSCLE_CELL_DIFFERENTIATION	2/37	269/17949	0.105926	0.25844	0.200805	AGTR2/TTN	2
ORGANIC_HYDROXY_COMPOUND_TRANSPORT	2/37	271/17949	0.10724	0.259142	0.201351	AGTR2/TAC1	2
REGULATION_OF_ACTION_POTENTIAL	1/37	55/17949	0.107443	0.259142	0.201351	TAC1	1
REGULATION_OF_AMYLOID_PRECURSOR_PROTEIN_CATABOLIC_PROCESS	1/37	55/17949	0.107443	0.259142	0.201351	LRRTM3	1
POSITIVE_REGULATION_OF_REACTIVE_OXYGEN_SPECIES_BIOSYNTHETIC_PROCESS	1/37	55/17949	0.107443	0.259142	0.201351	AGTR2	1
REGULATION_OF_SYNAPTIC_VESICLE_EXOCYTOSIS	1/37	55/17949	0.107443	0.259142	0.201351	RIMS4	1
REGULATION_OF_LIPID_STORAGE	1/37	56/17949	0.109289	0.261446	0.203141	VSTM2A	1
SECONDARY_METABOLIC_PROCESS	1/37	56/17949	0.109289	0.261446	0.203141	DDC	1
POSITIVE_REGULATION_OF_OXIDOREDUCTASE_ACTIVITY	1/37	56/17949	0.109289	0.261446	0.203141	AGTR2	1
REGULATION_OF_PHOSPHORUS_METABOLIC_PROCESS	6/37	1610/17949	0.109391	0.261446	0.203141	FABP4/AGTR2/NPFFR2/CCKBR/TTN/NOG	6
COGNITION	2/37	276/17949	0.110546	0.263609	0.204822	GABRA5/TAC1	2
REGULATION_OF_PHOSPHATIDYLINOSITOL_3_KINASE_ACTIVITY	1/37	57/17949	0.111131	0.26381	0.204978	CCKBR	1
REGULATION_OF_SUBSTRATE_ADHESION_DEPENDENT_CELL_SPREADING	1/37	57/17949	0.111131	0.26381	0.204978	OLFM4	1
RESPONSE_TO_ENDOGENOUS_STIMULUS	6/37	1624/17949	0.112849	0.265187	0.206048	AGTR2/VSTM2A/CGB2/NOG/TAC1/DDC	6
POSITIVE_REGULATION_OF_DEPHOSPHORYLATION	1/37	58/17949	0.112969	0.265187	0.206048	AGTR2	1
PH_REDUCTION	1/37	58/17949	0.112969	0.265187	0.206048	CCKBR	1
POSITIVE_REGULATION_OF_SYNAPSE_ASSEMBLY	1/37	58/17949	0.112969	0.265187	0.206048	LRRTM3	1
CARDIAC_MUSCLE_CELL_PROLIFERATION	1/37	58/17949	0.112969	0.265187	0.206048	NOG	1
REACTIVE_OXYGEN_SPECIES_METABOLIC_PROCESS	2/37	281/17949	0.113878	0.266729	0.207245	TAFA4/AGTR2	2
MYOFIBRIL_ASSEMBLY	1/37	59/17949	0.114803	0.267705	0.208004	TTN	1
REGULATION_OF_PROTEIN_IMPORT	1/37	59/17949	0.114803	0.267705	0.208004	AGTR2	1
CARBOXYLIC_ACID_TRANSPORT	2/37	284/17949	0.115891	0.267826	0.208098	AGTR2/SLC6A20	2
APOPTOTIC_SIGNALING_PATHWAY	3/37	580/17949	0.116471	0.267826	0.208098	MAEL/AGTR2/NOG	3
REGULATION_OF_ORGANIC_ACID_TRANSPORT	1/37	60/17949	0.116634	0.267826	0.208098	AGTR2	1
MAST_CELL_ACTIVATION	1/37	60/17949	0.116634	0.267826	0.208098	CPLX2	1
DENDRITIC_SPINE_MORPHOGENESIS	1/37	60/17949	0.116634	0.267826	0.208098	KIF1A	1
REGULATION_OF_DENDRITIC_SPINE_DEVELOPMENT	1/37	60/17949	0.116634	0.267826	0.208098	KIF1A	1
CELLULAR_RESPONSE_TO_CORTICOSTEROID_STIMULUS	1/37	60/17949	0.116634	0.267826	0.208098	AGTR2	1
ANTIBACTERIAL_HUMORAL_RESPONSE	1/37	61/17949	0.118461	0.270255	0.209986	PGC	1
ANIMAL_ORGAN_FORMATION	1/37	61/17949	0.118461	0.270255	0.209986	NOG	1
REGULATION_OF_NITRIC_OXIDE_METABOLIC_PROCESS	1/37	61/17949	0.118461	0.270255	0.209986	AGTR2	1
REGULATION_OF_BLOOD_CIRCULATION	2/37	290/17949	0.119943	0.27206	0.211388	AGTR2/TAC1	2
POSITIVE_REGULATION_OF_ACTIN_FILAMENT_BUNDLE_ASSEMBLY	1/37	62/17949	0.120284	0.27206	0.211388	TAC1	1
GLOMERULUS_DEVELOPMENT	1/37	62/17949	0.120284	0.27206	0.211388	NOG	1
MECHANORECEPTOR_DIFFERENTIATION	1/37	62/17949	0.120284	0.27206	0.211388	GABRA5	1
REGULATION_OF_SYSTEM_PROCESS	3/37	591/17949	0.121395	0.272665	0.211858	TAFA4/AGTR2/TAC1	3
POSITIVE_REGULATION_OF_DEVELOPMENTAL_PROCESS	5/37	1284/17949	0.12163	0.272665	0.211858	AGTR2/VSTM2A/LRRTM3/NOG/OLFM4	5
REGULATION_OF_EPITHELIAL_CELL_MIGRATION	2/37	293/17949	0.121983	0.272665	0.211858	AGTR2/TAC1	2
CALCIUM_ION_REGULATED_EXOCYTOSIS	1/37	63/17949	0.122104	0.272665	0.211858	SYN2	1
CELLULAR_RESPONSE_TO_DRUG	1/37	63/17949	0.122104	0.272665	0.211858	DDC	1
L_ALPHA_AMINO_ACID_TRANSMEMBRANE_TRANSPORT	1/37	63/17949	0.122104	0.272665	0.211858	SLC6A20	1
SENSORY_PERCEPTION_OF_TASTE	1/37	64/17949	0.12392	0.274066	0.212947	CALHM3	1
CARDIAC_SEPTUM_MORPHOGENESIS	1/37	64/17949	0.12392	0.274066	0.212947	NOG	1
VENTRICULAR_SEPTUM_DEVELOPMENT	1/37	64/17949	0.12392	0.274066	0.212947	NOG	1
NEGATIVE_REGULATION_OF_CHROMATIN_ORGANIZATION	1/37	64/17949	0.12392	0.274066	0.212947	EZHIP	1
REGULATION_OF_CELLULAR_RESPONSE_TO_GROWTH_FACTOR_STIMULUS	2/37	296/17949	0.124032	0.274066	0.212947	AGTR2/NOG	2
RESPIRATORY_GASEOUS_EXCHANGE_BY_RESPIRATORY_SYSTEM	1/37	65/17949	0.125733	0.274942	0.213627	SFTPC	1
REGULATION_OF_MONOOXYGENASE_ACTIVITY	1/37	65/17949	0.125733	0.274942	0.213627	AGTR2	1
VESICLE_DOCKING	1/37	65/17949	0.125733	0.274942	0.213627	CPLX2	1
PATHWAY_RESTRICTED_SMAD_PROTEIN_PHOSPHORYLATION	1/37	65/17949	0.125733	0.274942	0.213627	NOG	1
REGULATION_OF_CARTILAGE_DEVELOPMENT	1/37	65/17949	0.125733	0.274942	0.213627	NOG	1
L_AMINO_ACID_TRANSPORT	1/37	66/17949	0.127541	0.276539	0.214868	SLC6A20	1
POSITIVE_REGULATION_OF_FAT_CELL_DIFFERENTIATION	1/37	66/17949	0.127541	0.276539	0.214868	VSTM2A	1
CHROMOSOME_ORGANIZATION_INVOLVED_IN_MEIOTIC_CELL_CYCLE	1/37	66/17949	0.127541	0.276539	0.214868	MAEL	1
NEGATIVE_REGULATION_OF_SIGNALING_RECEPTOR_ACTIVITY	1/37	66/17949	0.127541	0.276539	0.214868	AGTR2	1
DEVELOPMENTAL_GROWTH	3/37	605/17949	0.127775	0.276539	0.214868	MAEL/AGTR2/NOG	3
MUSCLE_STRUCTURE_DEVELOPMENT	3/37	607/17949	0.128696	0.27766	0.215739	AGTR2/TTN/NOG	3
AMYLOID_PRECURSOR_PROTEIN_CATABOLIC_PROCESS	1/37	67/17949	0.129346	0.27766	0.215739	LRRTM3	1
AMYLOID_BETA_METABOLIC_PROCESS	1/37	67/17949	0.129346	0.27766	0.215739	LRRTM3	1
NEGATIVE_REGULATION_OF_LIPID_LOCALIZATION	1/37	67/17949	0.129346	0.27766	0.215739	AGTR2	1
DNA_METABOLIC_PROCESS	4/37	949/17949	0.129764	0.27799	0.215995	MORC1/MAEL/CTCFL/FMN2	4
REGULATION_OF_GLIAL_CELL_DIFFERENTIATION	1/37	68/17949	0.131148	0.279818	0.217416	NOG	1
PROTEIN_TRANSPORT_ALONG_MICROTUBULE	1/37	68/17949	0.131148	0.279818	0.217416	KIF1A	1
DEVELOPMENTAL_PROCESS_INVOLVED_IN_REPRODUCTION	4/37	957/17949	0.132677	0.280378	0.217851	MORC1/MAEL/FMN2/NOG	4
AXO_DENDRITIC_TRANSPORT	1/37	69/17949	0.132946	0.280378	0.217851	KIF1A	1
NERVE_DEVELOPMENT	1/37	69/17949	0.132946	0.280378	0.217851	GABRA5	1
REGULATION_OF_LIPID_KINASE_ACTIVITY	1/37	69/17949	0.132946	0.280378	0.217851	CCKBR	1
CARDIAC_VENTRICLE_MORPHOGENESIS	1/37	69/17949	0.132946	0.280378	0.217851	NOG	1
EPITHELIAL_TUBE_MORPHOGENESIS	2/37	309/17949	0.133007	0.280378	0.217851	AGTR2/NOG	2
MESODERM_MORPHOGENESIS	1/37	70/17949	0.13474	0.282338	0.219374	NOG	1
ARTERY_MORPHOGENESIS	1/37	70/17949	0.13474	0.282338	0.219374	NOG	1
SUPEROXIDE_METABOLIC_PROCESS	1/37	70/17949	0.13474	0.282338	0.219374	TAFA4	1
HORMONE_TRANSPORT	2/37	312/17949	0.135099	0.282529	0.219522	AGTR2/TAC1	2
DIENCEPHALON_DEVELOPMENT	1/37	71/17949	0.136531	0.284394	0.220971	NOG	1
SOMATIC_STEM_CELL_POPULATION_MAINTENANCE	1/37	71/17949	0.136531	0.284394	0.220971	NOG	1
STRIATED_MUSCLE_CELL_PROLIFERATION	1/37	72/17949	0.138318	0.285857	0.222108	NOG	1
LONG_CHAIN_FATTY_ACID_TRANSPORT	1/37	72/17949	0.138318	0.285857	0.222108	FABP4	1
ASTROCYTE_DIFFERENTIATION	1/37	72/17949	0.138318	0.285857	0.222108	NOG	1
VESICLE_CYTOSKELETAL_TRAFFICKING	1/37	72/17949	0.138318	0.285857	0.222108	KIF1A	1
MUSCLE_ORGAN_DEVELOPMENT	2/37	317/17949	0.138604	0.285888	0.222132	TTN/NOG	2
REGULATION_OF_DEVELOPMENTAL_GROWTH	2/37	319/17949	0.140012	0.287849	0.223656	MAEL/NOG	2
OUTFLOW_TRACT_MORPHOGENESIS	1/37	73/17949	0.140101	0.287849	0.223656	NOG	1
UROGENITAL_SYSTEM_DEVELOPMENT	2/37	320/17949	0.140717	0.288552	0.224202	AGTR2/NOG	2
TISSUE_MORPHOGENESIS	3/37	634/17949	0.141371	0.288692	0.224311	AGTR2/TTN/NOG	3
LYSOSOME_LOCALIZATION	1/37	74/17949	0.141881	0.288692	0.224311	CPLX2	1
POSITIVE_REGULATION_OF_DNA_REPAIR	1/37	74/17949	0.141881	0.288692	0.224311	FMN2	1
GLYCEROLIPID_CATABOLIC_PROCESS	1/37	74/17949	0.141881	0.288692	0.224311	FABP4	1
NEGATIVE_REGULATION_OF_CELL_DEATH	4/37	991/17949	0.145366	0.294775	0.229037	MAEL/FMN2/GABRA5/NOG	4
ENDODERM_DEVELOPMENT	1/37	76/17949	0.14543	0.294775	0.229037	NOG	1
REGULATION_OF_GROWTH	3/37	644/17949	0.146173	0.295713	0.229766	MAEL/AGTR2/NOG	3
DORSAL_VENTRAL_PATTERN_FORMATION	1/37	77/17949	0.147199	0.29665	0.230494	NOG	1
REGULATION_OF_HEART_GROWTH	1/37	77/17949	0.147199	0.29665	0.230494	NOG	1
METAL_ION_HOMEOSTASIS	3/37	647/17949	0.147625	0.296803	0.230613	AGTR2/CCKBR/TAC1	3
POSITIVE_REGULATION_OF_CELL_MORPHOGENESIS_INVOLVED_IN_DIFFERENTIATION	1/37	78/17949	0.148965	0.296803	0.230613	OLFM4	1
NEGATIVE_REGULATION_OF_BLOOD_VESSEL_ENDOTHELIAL_CELL_MIGRATION	1/37	78/17949	0.148965	0.296803	0.230613	AGTR2	1
ANTIMICROBIAL_HUMORAL_IMMUNE_RESPONSE_MEDIATED_BY_ANTIMICROBIAL_PEPTIDE	1/37	78/17949	0.148965	0.296803	0.230613	PGC	1
EXOCYTIC_PROCESS	1/37	78/17949	0.148965	0.296803	0.230613	CPLX2	1
REACTIVE_NITROGEN_SPECIES_METABOLIC_PROCESS	1/37	78/17949	0.148965	0.296803	0.230613	AGTR2	1
CELL_MORPHOGENESIS	4/37	1004/17949	0.150345	0.298988	0.232311	MAEL/KIF1A/NOG/OLFM4	4
MONOAMINE_TRANSPORT	1/37	79/17949	0.150726	0.299182	0.232462	AGTR2	1
REGULATION_OF_ANATOMICAL_STRUCTURE_MORPHOGENESIS	4/37	1006/17949	0.151117	0.299394	0.232626	AGTR2/KIF1A/NOG/OLFM4	4
FIBROBLAST_PROLIFERATION	1/37	80/17949	0.152485	0.30133	0.23413	AGTR2	1
REGULATION_OF_TRANSFERASE_ACTIVITY	4/37	1010/17949	0.152666	0.30133	0.23413	FABP4/NPFFR2/CCKBR/TTN	4
CENTRAL_NERVOUS_SYSTEM_NEURON_DEVELOPMENT	1/37	81/17949	0.15424	0.302735	0.235222	NPY	1
CHROMOSOME_LOCALIZATION	1/37	81/17949	0.15424	0.302735	0.235222	FMN2	1
ORGANELLE_TRANSPORT_ALONG_MICROTUBULE	1/37	81/17949	0.15424	0.302735	0.235222	KIF1A	1
COLUMNAR_CUBOIDAL_EPITHELIAL_CELL_DIFFERENTIATION	1/37	82/17949	0.155991	0.305037	0.23701	NPY	1
CARBOHYDRATE_DERIVATIVE_TRANSPORT	1/37	82/17949	0.155991	0.305037	0.23701	CALHM3	1
POSITIVE_REGULATION_OF_MULTICELLULAR_ORGANISMAL_PROCESS	5/37	1397/17949	0.157228	0.306362	0.23804	FABP4/AGTR2/LRRTM3/NOG/TAC1	5
NEGATIVE_REGULATION_OF_PROTEOLYSIS	2/37	344/17949	0.157867	0.306362	0.23804	TFPI2/SPOCK3	2
REGULATION_OF_CYTOSOLIC_CALCIUM_ION_CONCENTRATION	2/37	344/17949	0.157867	0.306362	0.23804	CCKBR/TAC1	2
CELLULAR_ION_HOMEOSTASIS	3/37	668/17949	0.157919	0.306362	0.23804	AGTR2/CCKBR/TAC1	3
DEFENSE_RESPONSE	6/37	1790/17949	0.158122	0.306362	0.23804	FABP4/MORC1/PGC/AGTR2/GABRA5/TAC1	6
SOMITE_DEVELOPMENT	1/37	84/17949	0.159483	0.308432	0.239648	NOG	1
REGULATION_OF_APOPTOTIC_SIGNALING_PATHWAY	2/37	348/17949	0.160764	0.309527	0.240499	AGTR2/NOG	2
LIPID_STORAGE	1/37	85/17949	0.161224	0.309527	0.240499	VSTM2A	1
POSITIVE_REGULATION_OF_LIPID_TRANSPORT	1/37	85/17949	0.161224	0.309527	0.240499	TAC1	1
OOGENESIS	1/37	85/17949	0.161224	0.309527	0.240499	FMN2	1
REGULATION_OF_RESPONSE_TO_EXTERNAL_STIMULUS	4/37	1036/17949	0.162887	0.310599	0.241332	FABP4/PGC/NPY/TAC1	4
RESPONSE_TO_METAL_ION	2/37	351/17949	0.162945	0.310599	0.241332	FABP4/TTN	2
BODY_FLUID_SECRETION	1/37	86/17949	0.162961	0.310599	0.241332	TAC1	1
REGULATION_OF_DOUBLE_STRAND_BREAK_REPAIR	1/37	86/17949	0.162961	0.310599	0.241332	FMN2	1
NERVOUS_SYSTEM_PROCESS	5/37	1418/17949	0.164299	0.311649	0.242148	OR51B5/TAFA4/CALHM3/GABRA5/TAC1	5
REGULATION_OF_DNA_METABOLIC_PROCESS	2/37	353/17949	0.164401	0.311649	0.242148	MORC1/FMN2	2
REGULATION_OF_POSTSYNAPSE_ORGANIZATION	1/37	87/17949	0.164695	0.311649	0.242148	KIF1A	1
PROTEOGLYCAN_METABOLIC_PROCESS	1/37	87/17949	0.164695	0.311649	0.242148	SPOCK3	1
VASCULAR_TRANSPORT	1/37	88/17949	0.166425	0.313797	0.243817	SLC6A20	1
PRIMARY_NEURAL_TUBE_FORMATION	1/37	88/17949	0.166425	0.313797	0.243817	NOG	1
EMBRYONIC_SKELETAL_SYSTEM_MORPHOGENESIS	1/37	90/17949	0.169876	0.31875	0.247665	NOG	1
REGULATION_OF_SYSTEMIC_ARTERIAL_BLOOD_PRESSURE	1/37	90/17949	0.169876	0.31875	0.247665	AGTR2	1
REGULATION_OF_DEFENSE_RESPONSE	3/37	692/17949	0.16996	0.31875	0.247665	FABP4/PGC/TAC1	3
MUSCLE_CELL_DIFFERENTIATION	2/37	362/17949	0.170985	0.320104	0.248718	AGTR2/TTN	2
REGULATION_OF_BMP_SIGNALING_PATHWAY	1/37	91/17949	0.171595	0.320109	0.248721	NOG	1
NEURON_PROJECTION_ORGANIZATION	1/37	91/17949	0.171595	0.320109	0.248721	KIF1A	1
REGULATION_OF_WNT_SIGNALING_PATHWAY	2/37	365/17949	0.173191	0.321603	0.249882	RSPO4/NOG	2
TISSUE_MIGRATION	2/37	365/17949	0.173191	0.321603	0.249882	AGTR2/TAC1	2
CELLULAR_RESPONSE_TO_KETONE	1/37	92/17949	0.173312	0.321603	0.249882	AGTR2	1
REGULATION_OF_INFLAMMATORY_RESPONSE	2/37	366/17949	0.173927	0.322177	0.250328	FABP4/TAC1	2
FEEDING_BEHAVIOR	1/37	93/17949	0.175025	0.323075	0.251026	NPY	1
REGULATION_OF_GLIOGENESIS	1/37	93/17949	0.175025	0.323075	0.251026	NOG	1
REGULATION_OF_CELL_MORPHOGENESIS_INVOLVED_IN_DIFFERENTIATION	1/37	94/17949	0.176734	0.324788	0.252357	OLFM4	1
AMYLOID_PRECURSOR_PROTEIN_METABOLIC_PROCESS	1/37	94/17949	0.176734	0.324788	0.252357	LRRTM3	1
MICROTUBULE_BASED_MOVEMENT	2/37	370/17949	0.176877	0.324788	0.252357	FMN2/KIF1A	2
REGULATION_OF_SYNAPSE_ASSEMBLY	1/37	95/17949	0.17844	0.325678	0.253049	LRRTM3	1
STEROL_HOMEOSTASIS	1/37	95/17949	0.17844	0.325678	0.253049	FABP4	1
ARTERY_DEVELOPMENT	1/37	95/17949	0.17844	0.325678	0.253049	NOG	1
SUPRAMOLECULAR_FIBER_ORGANIZATION	3/37	711/17949	0.179684	0.325678	0.253049	TTN/FMN2/TAC1	3
NEURAL_TUBE_FORMATION	1/37	96/17949	0.180143	0.325678	0.253049	NOG	1
NEGATIVE_REGULATION_OF_PROTEIN_BINDING	1/37	96/17949	0.180143	0.325678	0.253049	NOG	1
CARDIAC_SEPTUM_DEVELOPMENT	1/37	96/17949	0.180143	0.325678	0.253049	NOG	1
AMINO_ACID_TRANSMEMBRANE_TRANSPORT	1/37	96/17949	0.180143	0.325678	0.253049	SLC6A20	1
POSITIVE_REGULATION_OF_CELL_JUNCTION_ASSEMBLY	1/37	96/17949	0.180143	0.325678	0.253049	LRRTM3	1
POSITIVE_REGULATION_OF_COLD_INDUCED_THERMOGENESIS	1/37	97/17949	0.181842	0.328187	0.254998	FABP4	1
RESPONSE_TO_BACTERIUM	3/37	717/17949	0.182788	0.328436	0.255191	FABP4/PGC/TAC1	3
TUBE_DEVELOPMENT	4/37	1085/17949	0.182832	0.328436	0.255191	AGTR2/NPY/CCKBR/NOG	4
DENDRITIC_SPINE_DEVELOPMENT	1/37	98/17949	0.183538	0.328436	0.255191	KIF1A	1
CYTOSKELETON_DEPENDENT_CYTOKINESIS	1/37	98/17949	0.183538	0.328436	0.255191	FMN2	1
REGULATION_OF_ACTOMYOSIN_STRUCTURE_ORGANIZATION	1/37	98/17949	0.183538	0.328436	0.255191	TAC1	1
SPINAL_CORD_DEVELOPMENT	1/37	99/17949	0.18523	0.329784	0.256239	NOG	1
POSITIVE_REGULATION_OF_PRODUCTION_OF_MOLECULAR_MEDIATOR_OF_IMMUNE_RESPONSE	1/37	99/17949	0.18523	0.329784	0.256239	PGC	1
REGULATION_OF_REACTIVE_OXYGEN_SPECIES_BIOSYNTHETIC_PROCESS	1/37	99/17949	0.18523	0.329784	0.256239	AGTR2	1
CELL_MORPHOGENESIS_INVOLVED_IN_DIFFERENTIATION	3/37	723/17949	0.185907	0.330432	0.256742	KIF1A/NOG/OLFM4	3
INTRINSIC_APOPTOTIC_SIGNALING_PATHWAY_IN_RESPONSE_TO_DNA_DAMAGE	1/37	100/17949	0.186919	0.330558	0.25684	MAEL	1
REGULATION_OF_EPITHELIAL_TO_MESENCHYMAL_TRANSITION	1/37	100/17949	0.186919	0.330558	0.25684	NOG	1
CELLULAR_COMPONENT_ASSEMBLY_INVOLVED_IN_MORPHOGENESIS	1/37	100/17949	0.186919	0.330558	0.25684	TTN	1
METENCEPHALON_DEVELOPMENT	1/37	101/17949	0.188604	0.332423	0.258289	AGTR2	1
POSITIVE_REGULATION_OF_REACTIVE_OXYGEN_SPECIES_METABOLIC_PROCESS	1/37	101/17949	0.188604	0.332423	0.258289	AGTR2	1
REGULATION_OF_CELLULAR_COMPONENT_MOVEMENT	4/37	1100/17949	0.189104	0.332747	0.258541	AGTR2/SPOCK3/NOG/TAC1	4
REGULATION_OF_ACTIN_FILAMENT_BUNDLE_ASSEMBLY	1/37	102/17949	0.190286	0.334269	0.259724	TAC1	1
PHOSPHOLIPASE_C_ACTIVATING_G_PROTEIN_COUPLED_RECEPTOR_SIGNALING_PATHWAY	1/37	103/17949	0.191965	0.334985	0.26028	CCKBR	1
REGULATION_OF_NUCLEOCYTOPLASMIC_TRANSPORT	1/37	103/17949	0.191965	0.334985	0.26028	AGTR2	1
STRIATED_MUSCLE_CELL_DEVELOPMENT	1/37	103/17949	0.191965	0.334985	0.26028	TTN	1
REGULATION_OF_PH	1/37	103/17949	0.191965	0.334985	0.26028	CCKBR	1
PEPTIDYL_LYSINE_MODIFICATION	2/37	391/17949	0.192496	0.335356	0.260569	EZHIP/CTCFL	2
NEURON_DEVELOPMENT	4/37	1109/17949	0.192902	0.335509	0.260687	NPY/KIF1A/GABRA5/NOG	4
STRESS_FIBER_ASSEMBLY	1/37	104/17949	0.19364	0.336239	0.261254	TAC1	1
OSSIFICATION	2/37	399/17949	0.198497	0.341554	0.265384	NOG/TAC1	2
MEMORY	1/37	107/17949	0.198646	0.341554	0.265384	TAC1	1
CEREBRAL_CORTEX_DEVELOPMENT	1/37	107/17949	0.198646	0.341554	0.265384	NPY	1
ACUTE_INFLAMMATORY_RESPONSE	1/37	107/17949	0.198646	0.341554	0.265384	TAC1	1
NEGATIVE_REGULATION_OF_DEVELOPMENTAL_GROWTH	1/37	107/17949	0.198646	0.341554	0.265384	NOG	1
POSITIVE_REGULATION_OF_RESPONSE_TO_DNA_DAMAGE_STIMULUS	1/37	107/17949	0.198646	0.341554	0.265384	FMN2	1
SUBSTRATE_ADHESION_DEPENDENT_CELL_SPREADING	1/37	108/17949	0.200308	0.343291	0.266734	OLFM4	1
TRIGLYCERIDE_METABOLIC_PROCESS	1/37	108/17949	0.200308	0.343291	0.266734	FABP4	1
CHLORIDE_TRANSPORT	1/37	109/17949	0.201966	0.345572	0.268506	GABRA5	1
EAR_MORPHOGENESIS	1/37	110/17949	0.203621	0.346715	0.269394	NOG	1
REGULATION_OF_OXIDOREDUCTASE_ACTIVITY	1/37	110/17949	0.203621	0.346715	0.269394	AGTR2	1
ORGANELLE_MEMBRANE_FUSION	1/37	110/17949	0.203621	0.346715	0.269394	CPLX2	1
NEGATIVE_REGULATION_OF_PHOSPHORYLATION	2/37	407/17949	0.204524	0.34769	0.270152	FABP4/NOG	2
GLAND_MORPHOGENESIS	1/37	111/17949	0.205273	0.347842	0.27027	NOG	1
REGULATION_OF_OSSIFICATION	1/37	111/17949	0.205273	0.347842	0.27027	TAC1	1
EMBRYONIC_APPENDAGE_MORPHOGENESIS	1/37	112/17949	0.206921	0.350073	0.272003	NOG	1
SYNAPSE_ORGANIZATION	2/37	412/17949	0.208302	0.351348	0.272994	LRRTM3/KIF1A	2
FIBROBLAST_GROWTH_FACTOR_RECEPTOR_SIGNALING_PATHWAY	1/37	113/17949	0.208567	0.351348	0.272994	NOG	1
CELLULAR_COMPONENT_MORPHOGENESIS	3/37	766/17949	0.208675	0.351348	0.272994	TTN/KIF1A/NOG	3
GLAND_DEVELOPMENT	2/37	413/17949	0.209058	0.351431	0.273059	CCKBR/NOG	2
CELL_POPULATION_PROLIFERATION	6/37	1955/17949	0.21016	0.351682	0.273253	AGTR2/VSTM2A/CCKBR/KIF1A/NOG/TAC1	6
NEGATIVE_REGULATION_OF_EPITHELIAL_CELL_MIGRATION	1/37	114/17949	0.210208	0.351682	0.273253	AGTR2	1
CARDIAC_VENTRICLE_DEVELOPMENT	1/37	114/17949	0.210208	0.351682	0.273253	NOG	1
FORMATION_OF_PRIMARY_GERM_LAYER	1/37	115/17949	0.211847	0.352187	0.273646	NOG	1
CELLULAR_MONOVALENT_INORGANIC_CATION_HOMEOSTASIS	1/37	115/17949	0.211847	0.352187	0.273646	AGTR2	1
CARDIAC_CHAMBER_MORPHOGENESIS	1/37	115/17949	0.211847	0.352187	0.273646	NOG	1
MUCOPOLYSACCHARIDE_METABOLIC_PROCESS	1/37	115/17949	0.211847	0.352187	0.273646	SPOCK3	1
INFLAMMATORY_RESPONSE	3/37	773/17949	0.212445	0.352625	0.273986	FABP4/AGTR2/TAC1	3
ADULT_BEHAVIOR	1/37	117/17949	0.215114	0.355934	0.276557	NPY	1
EMBRYONIC_SKELETAL_SYSTEM_DEVELOPMENT	1/37	117/17949	0.215114	0.355934	0.276557	NOG	1
REGULATION_OF_NERVOUS_SYSTEM_DEVELOPMENT	2/37	422/17949	0.215882	0.356645	0.277109	LRRTM3/NOG	2
REGULATION_OF_PHOSPHOPROTEIN_PHOSPHATASE_ACTIVITY	1/37	119/17949	0.218368	0.360187	0.279862	AGTR2	1
ACTIN_MEDIATED_CELL_CONTRACTION	1/37	120/17949	0.21999	0.361236	0.280677	TTN	1
INORGANIC_ANION_TRANSMEMBRANE_TRANSPORT	1/37	120/17949	0.21999	0.361236	0.280677	GABRA5	1
ION_HOMEOSTASIS	3/37	787/17949	0.220032	0.361236	0.280677	AGTR2/CCKBR/TAC1	3
POSITIVE_REGULATION_OF_CELL_SUBSTRATE_ADHESION	1/37	121/17949	0.221608	0.362226	0.281446	OLFM4	1
NEGATIVE_REGULATION_OF_PROTEIN_CATABOLIC_PROCESS	1/37	121/17949	0.221608	0.362226	0.281446	FMN2	1
ACTIN_FILAMENT_BASED_PROCESS	3/37	790/17949	0.221666	0.362226	0.281446	TTN/FMN2/TAC1	3
ENDOCRINE_SYSTEM_DEVELOPMENT	1/37	122/17949	0.223224	0.364208	0.282986	NOG	1
REGULATION_OF_PROTEIN_KINASE_ACTIVITY	3/37	794/17949	0.223848	0.364661	0.283338	FABP4/NPFFR2/TTN	3
MESODERM_DEVELOPMENT	1/37	123/17949	0.224836	0.365142	0.283712	NOG	1
REACTIVE_OXYGEN_SPECIES_BIOSYNTHETIC_PROCESS	1/37	123/17949	0.224836	0.365142	0.283712	AGTR2	1
POSITIVE_REGULATION_OF_HORMONE_SECRETION	1/37	124/17949	0.226445	0.366625	0.284864	TAC1	1
REGULATION_OF_GENE_SILENCING_BY_RNA	1/37	124/17949	0.226445	0.366625	0.284864	MAEL	1
CHEMICAL_HOMEOSTASIS	4/37	1187/17949	0.226826	0.366679	0.284906	FABP4/AGTR2/CCKBR/TAC1	4
EPITHELIAL_TUBE_FORMATION	1/37	125/17949	0.228051	0.368094	0.286006	NOG	1
POSITIVE_REGULATION_OF_APOPTOTIC_SIGNALING_PATHWAY	1/37	126/17949	0.229653	0.370114	0.287575	AGTR2	1
REGULATION_OF_OSTEOBLAST_DIFFERENTIATION	1/37	127/17949	0.231252	0.372122	0.289135	NOG	1
TRANSMEMBRANE_TRANSPORT	5/37	1605/17949	0.232611	0.372982	0.289803	CALHM3/SLC18A3/SLC6A20/GABRA5/ABCC12	5
REGULATION_OF_TUBE_SIZE	1/37	128/17949	0.232848	0.372982	0.289803	AGTR2	1
PLATELET_DEGRANULATION	1/37	128/17949	0.232848	0.372982	0.289803	TTN	1
NEGATIVE_REGULATION_OF_CATALYTIC_ACTIVITY	3/37	816/17949	0.235933	0.376364	0.292431	TFPI2/FABP4/SPOCK3	3
REGULATION_OF_PROTEIN_LOCALIZATION_TO_NUCLEUS	1/37	130/17949	0.236031	0.376364	0.292431	AGTR2	1
REGULATION_OF_DNA_REPAIR	1/37	130/17949	0.236031	0.376364	0.292431	FMN2	1
REGULATION_OF_PROTEIN_PHOSPHORYLATION	4/37	1211/17949	0.237589	0.37775	0.293508	FABP4/NPFFR2/TTN/NOG	4
FEMALE_GAMETE_GENERATION	1/37	131/17949	0.237617	0.37775	0.293508	FMN2	1
REGULATION_OF_PEPTIDASE_ACTIVITY	2/37	453/17949	0.239541	0.379579	0.294929	TFPI2/SPOCK3	2
MUSCLE_SYSTEM_PROCESS	2/37	453/17949	0.239541	0.379579	0.294929	AGTR2/TTN	2
RESPONSE_TO_ABIOTIC_STIMULUS	4/37	1216/17949	0.239848	0.379579	0.294929	NPFFR2/TTN/FMN2/TAC1	4
NEGATIVE_REGULATION_OF_HYDROLASE_ACTIVITY	2/37	454/17949	0.240308	0.379737	0.295052	TFPI2/SPOCK3	2
ORGANOPHOSPHATE_ESTER_TRANSPORT	1/37	133/17949	0.24078	0.379914	0.295189	CALHM3	1
APPENDAGE_MORPHOGENESIS	1/37	134/17949	0.242357	0.38126	0.296235	NOG	1
NEGATIVE_REGULATION_OF_TRANSMEMBRANE_RECEPTOR_PROTEIN_SERINE_THREONINE_KINASE_SIGNALING_PATHWAY	1/37	134/17949	0.242357	0.38126	0.296235	NOG	1
ACTION_POTENTIAL	1/37	135/17949	0.24393	0.381922	0.296749	TAC1	1
NEGATIVE_REGULATION_OF_NEURON_APOPTOTIC_PROCESS	1/37	135/17949	0.24393	0.381922	0.296749	GABRA5	1
CARDIAC_MUSCLE_CONTRACTION	1/37	135/17949	0.24393	0.381922	0.296749	TTN	1
REGULATION_OF_FAT_CELL_DIFFERENTIATION	1/37	136/17949	0.245501	0.381922	0.296749	VSTM2A	1
REGULATION_OF_POSTSYNAPTIC_MEMBRANE_POTENTIAL	1/37	136/17949	0.245501	0.381922	0.296749	GABRA5	1
REGULATION_OF_REGULATED_SECRETORY_PATHWAY	1/37	136/17949	0.245501	0.381922	0.296749	RIMS4	1
NEUTRAL_LIPID_METABOLIC_PROCESS	1/37	136/17949	0.245501	0.381922	0.296749	FABP4	1
COVALENT_CHROMATIN_MODIFICATION	2/37	461/17949	0.245677	0.381922	0.296749	EZHIP/CTCFL	2
REGULATION_OF_NERVOUS_SYSTEM_PROCESS	1/37	137/17949	0.247068	0.382955	0.297552	TAFA4	1
REGULATION_OF_HUMORAL_IMMUNE_RESPONSE	1/37	137/17949	0.247068	0.382955	0.297552	PGC	1
NEGATIVE_REGULATION_OF_NERVOUS_SYSTEM_DEVELOPMENT	1/37	138/17949	0.248632	0.384249	0.298558	NOG	1
NEURAL_PRECURSOR_CELL_PROLIFERATION	1/37	138/17949	0.248632	0.384249	0.298558	KIF1A	1
DENDRITE_MORPHOGENESIS	1/37	139/17949	0.250193	0.386096	0.299992	KIF1A	1
MORPHOGENESIS_OF_EMBRYONIC_EPITHELIUM	1/37	140/17949	0.251751	0.387365	0.300979	NOG	1
TUBE_FORMATION	1/37	140/17949	0.251751	0.387365	0.300979	NOG	1
CHROMOSOME_ORGANIZATION	4/37	1244/17949	0.2526	0.388105	0.301554	EZHIP/MAEL/CTCFL/TTN	4
REGULATION_OF_CELL_DEATH	5/37	1659/17949	0.253839	0.388797	0.302091	MAEL/AGTR2/FMN2/GABRA5/NOG	5
REGULATION_OF_ANION_TRANSPORT	3/37	849/17949	0.25429	0.388797	0.302091	AGTR2/TTN/TAC1	3
ANTIMICROBIAL_HUMORAL_RESPONSE	1/37	142/17949	0.254857	0.388797	0.302091	PGC	1
REGULATION_OF_PROTEIN_DEPHOSPHORYLATION	1/37	142/17949	0.254857	0.388797	0.302091	AGTR2	1
AMEBOIDAL_TYPE_CELL_MIGRATION	2/37	473/17949	0.254894	0.388797	0.302091	AGTR2/TAC1	2
REGULATION_OF_GENE_SILENCING	1/37	143/17949	0.256405	0.390536	0.303442	MAEL	1
POSITIVE_REGULATION_OF_SYNAPTIC_TRANSMISSION	1/37	144/17949	0.25795	0.391223	0.303977	TAC1	1
RESPONSE_TO_CALCIUM_ION	1/37	144/17949	0.25795	0.391223	0.303977	TTN	1
POSITIVE_REGULATION_OF_ANION_TRANSPORT	2/37	477/17949	0.25797	0.391223	0.303977	TTN/TAC1	2
NEURAL_TUBE_DEVELOPMENT	1/37	145/17949	0.259492	0.392403	0.304893	NOG	1
ORGANELLE_FUSION	1/37	145/17949	0.259492	0.392403	0.304893	CPLX2	1
REGULATION_OF_PRODUCTION_OF_MOLECULAR_MEDIATOR_OF_IMMUNE_RESPONSE	1/37	146/17949	0.261031	0.394164	0.306262	PGC	1
REGULATION_OF_CELL_DEVELOPMENT	2/37	484/17949	0.263355	0.39599	0.307681	NOG/OLFM4	2
POSITIVE_REGULATION_OF_LEUKOCYTE_PROLIFERATION	1/37	148/17949	0.264099	0.39599	0.307681	TAC1	1
RESPONSE_TO_FIBROBLAST_GROWTH_FACTOR	1/37	148/17949	0.264099	0.39599	0.307681	NOG	1
MAINTENANCE_OF_CELL_NUMBER	1/37	148/17949	0.264099	0.39599	0.307681	NOG	1
PEPTIDYL_AMINO_ACID_MODIFICATION	4/37	1269/17949	0.264119	0.39599	0.307681	EZHIP/CTCFL/TTN/SPOCK3	4
ACTIN_FILAMENT_BASED_MOVEMENT	1/37	150/17949	0.267156	0.399974	0.310776	TTN	1
POSITIVE_REGULATION_OF_PEPTIDE_SECRETION	1/37	151/17949	0.268679	0.401116	0.311663	TTN	1
CARDIAC_CHAMBER_DEVELOPMENT	1/37	151/17949	0.268679	0.401116	0.311663	NOG	1
RESPONSE_TO_HORMONE	3/37	876/17949	0.269479	0.401679	0.3121	AGTR2/CGB2/TAC1	3
RESPONSE_TO_CORTICOSTEROID	1/37	152/17949	0.270199	0.401679	0.3121	AGTR2	1
AMINO_ACID_TRANSPORT	1/37	152/17949	0.270199	0.401679	0.3121	SLC6A20	1
EPITHELIAL_TO_MESENCHYMAL_TRANSITION	1/37	153/17949	0.271717	0.402798	0.31297	NOG	1
ADAPTIVE_THERMOGENESIS	1/37	153/17949	0.271717	0.402798	0.31297	FABP4	1
POSITIVE_REGULATION_OF_TRANSPORT	3/37	882/17949	0.272871	0.403906	0.313831	AGTR2/TTN/TAC1	3
REGULATION_OF_EXTRINSIC_APOPTOTIC_SIGNALING_PATHWAY	1/37	154/17949	0.273231	0.403906	0.313831	AGTR2	1
ORGANIC_ACID_TRANSMEMBRANE_TRANSPORT	1/37	155/17949	0.274742	0.405238	0.314866	SLC6A20	1
DIVALENT_INORGANIC_CATION_HOMEOSTASIS	2/37	499/17949	0.274901	0.405238	0.314866	CCKBR/TAC1	2
TRANSPORT_ALONG_MICROTUBULE	1/37	156/17949	0.27625	0.406091	0.315529	KIF1A	1
PALLIUM_DEVELOPMENT	1/37	156/17949	0.27625	0.406091	0.315529	NPY	1
REGULATION_OF_BODY_FLUID_LEVELS	2/37	503/17949	0.27798	0.408065	0.317062	TFPI2/TAC1	2
NEGATIVE_REGULATION_OF_BINDING	1/37	159/17949	0.280756	0.411567	0.319783	NOG	1
NEGATIVE_REGULATION_OF_SECRETION	1/37	160/17949	0.282252	0.413016	0.320909	AGTR2	1
REGULATION_OF_TRANSPORT	5/37	1730/17949	0.282528	0.413016	0.320909	CPLX2/AGTR2/RIMS4/TTN/TAC1	5
REGULATION_OF_HORMONE_LEVELS	2/37	510/17949	0.283368	0.413076	0.320956	AGTR2/TAC1	2
IMPORT_ACROSS_PLASMA_MEMBRANE	1/37	161/17949	0.283745	0.413076	0.320956	SLC6A20	1
POSTSYNAPSE_ORGANIZATION	1/37	161/17949	0.283745	0.413076	0.320956	KIF1A	1
LIPID_HOMEOSTASIS	1/37	162/17949	0.285234	0.414546	0.322098	FABP4	1
REGULATION_OF_VESICLE_MEDIATED_TRANSPORT	2/37	513/17949	0.285677	0.414546	0.322098	CPLX2/RIMS4	2
CELL_CELL_SIGNALING_BY_WNT	2/37	514/17949	0.286446	0.414546	0.322098	RSPO4/NOG	2
POSITIVE_REGULATION_OF_CELLULAR_AMIDE_METABOLIC_PROCESS	1/37	163/17949	0.286721	0.414546	0.322098	LRRTM3	1
IMPORT_INTO_NUCLEUS	1/37	163/17949	0.286721	0.414546	0.322098	AGTR2	1
GROWTH	3/37	908/17949	0.287634	0.415296	0.322681	MAEL/AGTR2/NOG	3
MITOTIC_SISTER_CHROMATID_SEGREGATION	1/37	164/17949	0.288205	0.415552	0.322879	TTN	1
CYTOSOLIC_TRANSPORT	1/37	166/17949	0.291164	0.419244	0.325748	KIF1A	1
HOMOPHILIC_CELL_ADHESION_VIA_PLASMA_MEMBRANE_ADHESION_MOLECULES	1/37	167/17949	0.292639	0.420219	0.326506	PCDHGB6	1
SENSORY_PERCEPTION_OF_MECHANICAL_STIMULUS	1/37	167/17949	0.292639	0.420219	0.326506	GABRA5	1
SENSORY_PERCEPTION_OF_CHEMICAL_STIMULUS	2/37	524/17949	0.294138	0.421797	0.327732	OR51B5/CALHM3	2
NEGATIVE_REGULATION_OF_PHOSPHORUS_METABOLIC_PROCESS	2/37	526/17949	0.295675	0.423426	0.328998	FABP4/NOG	2
POSITIVE_REGULATION_OF_CELLULAR_COMPONENT_BIOGENESIS	2/37	528/17949	0.297212	0.424599	0.329909	LRRTM3/TAC1	2
TEMPERATURE_HOMEOSTASIS	1/37	171/17949	0.298508	0.424599	0.329909	FABP4	1
INORGANIC_ANION_TRANSPORT	1/37	171/17949	0.298508	0.424599	0.329909	GABRA5	1
SODIUM_ION_TRANSMEMBRANE_TRANSPORT	1/37	171/17949	0.298508	0.424599	0.329909	SLC6A20	1
CYTOKINESIS	1/37	171/17949	0.298508	0.424599	0.329909	FMN2	1
MEMBRANE_FUSION	1/37	172/17949	0.299968	0.425527	0.33063	CPLX2	1
AMINOGLYCAN_METABOLIC_PROCESS	1/37	172/17949	0.299968	0.425527	0.33063	SPOCK3	1
MORPHOGENESIS_OF_AN_EPITHELIUM	2/37	533/17949	0.301054	0.425863	0.330892	AGTR2/NOG	2
SYNAPSE_ASSEMBLY	1/37	173/17949	0.301425	0.425863	0.330892	LRRTM3	1
NEGATIVE_REGULATION_OF_CELL_DEVELOPMENT	1/37	173/17949	0.301425	0.425863	0.330892	NOG	1
SENSORY_ORGAN_DEVELOPMENT	2/37	534/17949	0.301822	0.425863	0.330892	GABRA5/NOG	2
WOUND_HEALING	2/37	535/17949	0.302589	0.42631	0.331239	TFPI2/NOG	2
CELLULAR_HOMEOSTASIS	3/37	937/17949	0.304193	0.42631	0.331239	AGTR2/CCKBR/TAC1	3
POSITIVE_REGULATION_OF_EPITHELIAL_CELL_MIGRATION	1/37	175/17949	0.30433	0.42631	0.331239	TAC1	1
BLOOD_VESSEL_ENDOTHELIAL_CELL_MIGRATION	1/37	175/17949	0.30433	0.42631	0.331239	AGTR2	1
TISSUE_REMODELING	1/37	175/17949	0.30433	0.42631	0.331239	AGTR2	1
NEURON_DIFFERENTIATION	4/37	1357/17949	0.305468	0.42631	0.331239	NPY/KIF1A/GABRA5/NOG	4
REGULATION_OF_PHOSPHATASE_ACTIVITY	1/37	176/17949	0.305778	0.42631	0.331239	AGTR2	1
REGULATION_OF_SYNAPTIC_PLASTICITY	1/37	176/17949	0.305778	0.42631	0.331239	CPLX2	1
STRIATED_MUSCLE_CONTRACTION	1/37	176/17949	0.305778	0.42631	0.331239	TTN	1
RESPONSE_TO_INORGANIC_SUBSTANCE	2/37	541/17949	0.307194	0.427718	0.332333	FABP4/TTN	2
CENTRAL_NERVOUS_SYSTEM_NEURON_DIFFERENTIATION	1/37	178/17949	0.308666	0.4292	0.333484	NPY	1
GASTRULATION	1/37	179/17949	0.310105	0.429502	0.333719	NOG	1
POSITIVE_REGULATION_OF_WNT_SIGNALING_PATHWAY	1/37	179/17949	0.310105	0.429502	0.333719	RSPO4	1
NEGATIVE_REGULATION_OF_CANONICAL_WNT_SIGNALING_PATHWAY	1/37	179/17949	0.310105	0.429502	0.333719	NOG	1
ANION_TRANSMEMBRANE_TRANSPORT	2/37	547/17949	0.311795	0.431275	0.335096	SLC6A20/GABRA5	2
MEMBRANE_DOCKING	1/37	181/17949	0.312975	0.432341	0.335925	CPLX2	1
MYELOID_LEUKOCYTE_MEDIATED_IMMUNITY	2/37	550/17949	0.314093	0.433317	0.336683	CPLX2/OLFM4	2
CARTILAGE_DEVELOPMENT	1/37	184/17949	0.317259	0.437112	0.339632	NOG	1
ORGANIC_HYDROXY_COMPOUND_METABOLIC_PROCESS	2/37	555/17949	0.31792	0.437452	0.339896	AGTR2/DDC	2
NEGATIVE_REGULATION_OF_CELL_GROWTH	1/37	185/17949	0.318681	0.437926	0.340264	AGTR2	1
RESPIRATORY_SYSTEM_DEVELOPMENT	1/37	188/17949	0.322929	0.442611	0.343904	NOG	1
MICROTUBULE_BASED_TRANSPORT	1/37	188/17949	0.322929	0.442611	0.343904	KIF1A	1
MALE_GAMETE_GENERATION	2/37	566/17949	0.326326	0.446685	0.34707	MORC1/MAEL	2
REGULATION_OF_REACTIVE_OXYGEN_SPECIES_METABOLIC_PROCESS	1/37	192/17949	0.328554	0.449152	0.348986	AGTR2	1
HORMONE_MEDIATED_SIGNALING_PATHWAY	1/37	193/17949	0.329953	0.449897	0.349566	CGB2	1
RESPONSE_TO_KETONE	1/37	193/17949	0.329953	0.449897	0.349566	AGTR2	1
FERTILIZATION	1/37	194/17949	0.331349	0.450207	0.349806	MAEL	1
PROTEIN_IMPORT	1/37	194/17949	0.331349	0.450207	0.349806	AGTR2	1
REGULATION_OF_RESPONSE_TO_STRESS	4/37	1414/17949	0.332723	0.450207	0.349806	FABP4/PGC/FMN2/TAC1	4
CYTOSKELETON_DEPENDENT_INTRACELLULAR_TRANSPORT	1/37	195/17949	0.332743	0.450207	0.349806	KIF1A	1
NEGATIVE_REGULATION_OF_NEURON_DEATH	1/37	195/17949	0.332743	0.450207	0.349806	GABRA5	1
REGULATION_OF_CELL_JUNCTION_ASSEMBLY	1/37	195/17949	0.332743	0.450207	0.349806	LRRTM3	1
REGULATION_OF_PROTEIN_BINDING	1/37	196/17949	0.334133	0.451509	0.350818	NOG	1
CARBOHYDRATE_CATABOLIC_PROCESS	1/37	197/17949	0.335521	0.452602	0.351667	AMY2A	1
CELL_MORPHOGENESIS_INVOLVED_IN_NEURON_DIFFERENTIATION	2/37	579/17949	0.336231	0.452602	0.351667	KIF1A/NOG	2
REGULATION_OF_PEPTIDE_TRANSPORT	2/37	579/17949	0.336231	0.452602	0.351667	AGTR2/TTN	2
POSITIVE_REGULATION_OF_DNA_METABOLIC_PROCESS	1/37	198/17949	0.336906	0.452933	0.351924	FMN2	1
SISTER_CHROMATID_SEGREGATION	1/37	199/17949	0.338288	0.454211	0.352918	TTN	1
CELLULAR_RESPONSE_TO_STEROID_HORMONE_STIMULUS	1/37	201/17949	0.341044	0.457329	0.35534	AGTR2	1
RESPONSE_TO_MECHANICAL_STIMULUS	1/37	202/17949	0.342418	0.458588	0.356318	TTN	1
ANTERIOR_POSTERIOR_PATTERN_SPECIFICATION	1/37	203/17949	0.343789	0.459257	0.356838	NOG	1
POSITIVE_REGULATION_OF_EPITHELIAL_CELL_PROLIFERATION	1/37	203/17949	0.343789	0.459257	0.356838	NOG	1
MULTI_MULTICELLULAR_ORGANISM_PROCESS	1/37	204/17949	0.345157	0.460501	0.357804	TAC1	1
GLIAL_CELL_DIFFERENTIATION	1/37	210/17949	0.353308	0.470185	0.365329	NOG	1
REGULATION_OF_DEPHOSPHORYLATION	1/37	210/17949	0.353308	0.470185	0.365329	AGTR2	1
ANIMAL_ORGAN_MORPHOGENESIS	3/37	1025/17949	0.354711	0.471391	0.366266	AGTR2/TTN/NOG	3
CIRCADIAN_RHYTHM	1/37	212/17949	0.356003	0.471391	0.366266	DDC	1
NEGATIVE_REGULATION_OF_WNT_SIGNALING_PATHWAY	1/37	212/17949	0.356003	0.471391	0.366266	NOG	1
SKELETAL_SYSTEM_MORPHOGENESIS	1/37	212/17949	0.356003	0.471391	0.366266	NOG	1
CELLULAR_RESPONSE_TO_INORGANIC_SUBSTANCE	1/37	215/17949	0.360025	0.476119	0.369939	FABP4	1
CELL_SURFACE_RECEPTOR_SIGNALING_PATHWAY_INVOLVED_IN_CELL_CELL_SIGNALING	2/37	613/17949	0.361947	0.477251	0.37082	RSPO4/NOG	2
EXTRINSIC_APOPTOTIC_SIGNALING_PATHWAY	1/37	217/17949	0.362693	0.477251	0.37082	AGTR2	1
MYELOID_LEUKOCYTE_MIGRATION	1/37	217/17949	0.362693	0.477251	0.37082	TAFA4	1
NEGATIVE_REGULATION_OF_ANION_TRANSPORT	1/37	217/17949	0.362693	0.477251	0.37082	AGTR2	1
REGULATION_OF_CELL_SUBSTRATE_ADHESION	1/37	218/17949	0.364023	0.478404	0.371715	OLFM4	1
POSITIVE_REGULATION_OF_IMMUNE_EFFECTOR_PROCESS	1/37	219/17949	0.36535	0.47955	0.372606	PGC	1
CELLULAR_RESPONSE_TO_HORMONE_STIMULUS	2/37	619/17949	0.366453	0.479796	0.372797	AGTR2/CGB2	2
POSITIVE_REGULATION_OF_CYTOSKELETON_ORGANIZATION	1/37	220/17949	0.366674	0.479796	0.372797	TAC1	1
APOPTOTIC_PROCESS	5/37	1931/17949	0.366903	0.479796	0.372797	MAEL/AGTR2/FMN2/GABRA5/NOG	5
REGULATION_OF_RESPONSE_TO_DNA_DAMAGE_STIMULUS	1/37	221/17949	0.367996	0.480566	0.373395	FMN2	1
OSTEOBLAST_DIFFERENTIATION	1/37	222/17949	0.369315	0.480566	0.373395	NOG	1
MUSCLE_CELL_PROLIFERATION	1/37	222/17949	0.369315	0.480566	0.373395	NOG	1
DEVELOPMENTAL_CELL_GROWTH	1/37	222/17949	0.369315	0.480566	0.373395	AGTR2	1
NEGATIVE_REGULATION_OF_APOPTOTIC_SIGNALING_PATHWAY	1/37	224/17949	0.371945	0.483391	0.37559	NOG	1
LEUKOCYTE_CHEMOTAXIS	1/37	225/17949	0.373256	0.484498	0.37645	TAFA4	1
PROTEIN_COMPLEX_OLIGOMERIZATION	1/37	229/17949	0.378474	0.48981	0.380577	CALHM3	1
NEURON_APOPTOTIC_PROCESS	1/37	229/17949	0.378474	0.48981	0.380577	GABRA5	1
CELLULAR_LIPID_CATABOLIC_PROCESS	1/37	230/17949	0.379772	0.48981	0.380577	FABP4	1
CELLULAR_RESPONSE_TO_OXYGEN_LEVELS	1/37	230/17949	0.379772	0.48981	0.380577	FMN2	1
IMPORT_INTO_CELL	1/37	230/17949	0.379772	0.48981	0.380577	SLC6A20	1
REGULATION_OF_ENDOTHELIAL_CELL_MIGRATION	1/37	231/17949	0.381067	0.48981	0.380577	AGTR2	1
TELENCEPHALON_DEVELOPMENT	1/37	231/17949	0.381067	0.48981	0.380577	NPY	1
MESENCHYMAL_CELL_DIFFERENTIATION	1/37	231/17949	0.381067	0.48981	0.380577	NOG	1
NEGATIVE_REGULATION_OF_NUCLEOBASE_CONTAINING_COMPOUND_METABOLIC_PROCESS	4/37	1519/17949	0.383346	0.492139	0.382387	FABP4/MORC1/MAEL/NOG	4
DENDRITE_DEVELOPMENT	1/37	234/17949	0.384936	0.493194	0.383207	KIF1A	1
TAXIS	2/37	644/17949	0.385103	0.493194	0.383207	TAFA4/NOG	2
LOCOMOTION	5/37	1975/17949	0.385691	0.493347	0.383326	TAFA4/AGTR2/SPOCK3/NOG/TAC1	5
RESPONSE_TO_TOXIC_SUBSTANCE	1/37	239/17949	0.391333	0.499353	0.387992	DDC	1
SODIUM_ION_TRANSPORT	1/37	239/17949	0.391333	0.499353	0.387992	SLC6A20	1
RESPONSE_TO_WOUNDING	2/37	654/17949	0.392504	0.499765	0.388313	TFPI2/NOG	2
DNA_PACKAGING	1/37	240/17949	0.392605	0.499765	0.388313	TTN	1
REGULATION_OF_LEUKOCYTE_PROLIFERATION	1/37	241/17949	0.393874	0.500776	0.389098	TAC1	1
CONNECTIVE_TISSUE_DEVELOPMENT	1/37	242/17949	0.395141	0.501781	0.389879	NOG	1
MYELOID_LEUKOCYTE_ACTIVATION	2/37	659/17949	0.396191	0.501905	0.389975	CPLX2/OLFM4	2
POSITIVE_REGULATION_OF_ION_TRANSPORT	2/37	659/17949	0.396191	0.501905	0.389975	TTN/TAC1	2
SENSORY_ORGAN_MORPHOGENESIS	1/37	244/17949	0.397666	0.503169	0.390957	NOG	1
NEGATIVE_REGULATION_OF_MULTICELLULAR_ORGANISMAL_PROCESS	3/37	1104/17949	0.399874	0.505357	0.392657	AGTR2/NOG/TAC1	3
REGULATION_OF_INTRACELLULAR_PROTEIN_TRANSPORT	1/37	247/17949	0.401434	0.506721	0.393717	AGTR2	1
DNA_TEMPLATED_TRANSCRIPTION_INITIATION	1/37	249/17949	0.403934	0.509266	0.395695	MORC1	1
REGULATION_OF_TRANSMEMBRANE_RECEPTOR_PROTEIN_SERINE_THREONINE_KINASE_SIGNALING_PATHWAY	1/37	251/17949	0.406424	0.511793	0.397658	NOG	1
RESPONSE_TO_NITROGEN_COMPOUND	3/37	1117/17949	0.40725	0.512132	0.397921	AGTR2/TAC1/DDC	3
NUCLEOBASE_CONTAINING_COMPOUND_TRANSPORT	1/37	252/17949	0.407664	0.512132	0.397921	CALHM3	1
CELL_PART_MORPHOGENESIS	2/37	679/17949	0.410842	0.515509	0.400545	KIF1A/NOG	2
POSITIVE_REGULATION_OF_RESPONSE_TO_BIOTIC_STIMULUS	1/37	256/17949	0.412603	0.517103	0.401784	PGC	1
GERM_CELL_DEVELOPMENT	1/37	261/17949	0.41872	0.524146	0.407256	FMN2	1
CIRCULATORY_SYSTEM_DEVELOPMENT	3/37	1140/17949	0.420243	0.525428	0.408252	AGTR2/TTN/NOG	3
POSITIVE_REGULATION_OF_NERVOUS_SYSTEM_DEVELOPMENT	1/37	263/17949	0.421149	0.525938	0.408648	LRRTM3	1
CELL_MIGRATION	4/37	1602/17949	0.423279	0.527972	0.410229	TAFA4/AGTR2/NOG/TAC1	4
CELLULAR_RESPONSE_TO_NITROGEN_COMPOUND	2/37	698/17949	0.424612	0.529008	0.411034	AGTR2/DDC	2
CELL_JUNCTION_ORGANIZATION	2/37	699/17949	0.425332	0.52928	0.411245	LRRTM3/KIF1A	2
NEGATIVE_REGULATION_OF_KINASE_ACTIVITY	1/37	267/17949	0.425979	0.529459	0.411384	FABP4	1
DOUBLE_STRAND_BREAK_REPAIR	1/37	268/17949	0.42718	0.530327	0.412059	FMN2	1
NEUROGENESIS	4/37	1613/17949	0.428543	0.530931	0.412528	NPY/KIF1A/GABRA5/NOG	4
CATION_TRANSPORT	3/37	1155/17949	0.428674	0.530931	0.412528	CALHM3/SLC18A3/SLC6A20	3
PROTEIN_PHOSPHORYLATION	4/37	1616/17949	0.429977	0.53192	0.413297	FABP4/NPFFR2/TTN/NOG	4
CELL_CELL_ADHESION_VIA_PLASMA_MEMBRANE_ADHESION_MOLECULES	1/37	273/17949	0.433149	0.534589	0.41537	PCDHGB6	1
REGULATION_OF_ACTIN_FILAMENT_ORGANIZATION	1/37	273/17949	0.433149	0.534589	0.41537	TAC1	1
PROTEIN_LOCALIZATION_TO_NUCLEUS	1/37	275/17949	0.43552	0.536886	0.417155	AGTR2	1
EMBRYONIC_ORGAN_MORPHOGENESIS	1/37	277/17949	0.437881	0.539166	0.418927	NOG	1
ENDOTHELIAL_CELL_MIGRATION	1/37	278/17949	0.439058	0.539355	0.419073	AGTR2	1
NEURON_PROJECTION_GUIDANCE	1/37	278/17949	0.439058	0.539355	0.419073	NOG	1
CELL_ACTIVATION_INVOLVED_IN_IMMUNE_RESPONSE	2/37	722/17949	0.441782	0.54207	0.421183	CPLX2/OLFM4	2
GLIOGENESIS	1/37	283/17949	0.444906	0.544636	0.423176	NOG	1
INTRINSIC_APOPTOTIC_SIGNALING_PATHWAY	1/37	283/17949	0.444906	0.544636	0.423176	MAEL	1
PRODUCTION_OF_MOLECULAR_MEDIATOR_OF_IMMUNE_RESPONSE	1/37	285/17949	0.447229	0.546844	0.424892	PGC	1
REGULATION_OF_PROTEOLYSIS	2/37	731/17949	0.448153	0.547338	0.425276	TFPI2/SPOCK3	2
MESENCHYME_DEVELOPMENT	1/37	287/17949	0.449542	0.5484	0.426101	NOG	1
TRANSMEMBRANE_RECEPTOR_PROTEIN_TYROSINE_KINASE_SIGNALING_PATHWAY	2/37	737/17949	0.452379	0.551223	0.428295	AGTR2/NOG	2
POSITIVE_REGULATION_OF_CELL_DEVELOPMENT	1/37	290/17949	0.452995	0.551336	0.428382	OLFM4	1
RHYTHMIC_PROCESS	1/37	294/17949	0.457565	0.556256	0.432205	DDC	1
NEGATIVE_REGULATION_OF_TRANSFERASE_ACTIVITY	1/37	296/17949	0.459837	0.55773	0.433351	FABP4	1
MITOTIC_NUCLEAR_DIVISION	1/37	296/17949	0.459837	0.55773	0.433351	TTN	1
NEGATIVE_REGULATION_OF_CELL_POPULATION_PROLIFERATION	2/37	752/17949	0.46287	0.560526	0.435523	AGTR2/NOG	2
NEGATIVE_REGULATION_OF_BIOSYNTHETIC_PROCESS	4/37	1686/17949	0.463205	0.560526	0.435523	FABP4/MORC1/MAEL/NOG	4
AGING	1/37	304/17949	0.468829	0.566681	0.440306	DDC	1
REGULATION_OF_CELL_MORPHOGENESIS	1/37	305/17949	0.469943	0.566728	0.440342	OLFM4	1
CELL_CHEMOTAXIS	1/37	305/17949	0.469943	0.566728	0.440342	TAFA4	1
SECOND_MESSENGER_MEDIATED_SIGNALING	1/37	306/17949	0.471055	0.567419	0.440879	AGTR2	1
REGULATION_OF_PEPTIDE_SECRETION	1/37	308/17949	0.473271	0.569438	0.442448	TTN	1
NEGATIVE_REGULATION_OF_CATABOLIC_PROCESS	1/37	312/17949	0.477677	0.57343	0.445549	FMN2	1
LEUKOCYTE_PROLIFERATION	1/37	312/17949	0.477677	0.57343	0.445549	TAC1	1
RESPONSE_TO_TUMOR_NECROSIS_FACTOR	1/37	319/17949	0.4853	0.580597	0.451118	FABP4	1
NEGATIVE_REGULATION_OF_ION_TRANSPORT	1/37	319/17949	0.4853	0.580597	0.451118	AGTR2	1
MAINTENANCE_OF_LOCATION	1/37	319/17949	0.4853	0.580597	0.451118	VSTM2A	1
CELLULAR_RESPONSE_TO_PEPTIDE_HORMONE_STIMULUS	1/37	325/17949	0.491748	0.586979	0.456077	AGTR2	1
PROTEIN_DEPHOSPHORYLATION	1/37	325/17949	0.491748	0.586979	0.456077	AGTR2	1
REGIONALIZATION	1/37	326/17949	0.492815	0.587588	0.45655	NOG	1
POSITIVE_REGULATION_OF_ESTABLISHMENT_OF_PROTEIN_LOCALIZATION	1/37	327/17949	0.49388	0.588192	0.457019	TTN	1
EPITHELIUM_DEVELOPMENT	3/37	1275/17949	0.494566	0.588343	0.457137	AGTR2/NPY/NOG	3
RESPONSE_TO_STEROID_HORMONE	1/37	330/17949	0.497062	0.590646	0.458926	AGTR2	1
CELLULAR_AMINO_ACID_METABOLIC_PROCESS	1/37	331/17949	0.498118	0.591235	0.459383	DDC	1
PEPTIDYL_SERINE_MODIFICATION	1/37	333/17949	0.500224	0.591903	0.459903	SPOCK3	1
CANONICAL_WNT_SIGNALING_PATHWAY	1/37	333/17949	0.500224	0.591903	0.459903	NOG	1
CHROMATIN_ORGANIZATION	2/37	807/17949	0.500366	0.591903	0.459903	EZHIP/CTCFL	2
IN_UTERO_EMBRYONIC_DEVELOPMENT	1/37	335/17949	0.502321	0.59355	0.461182	NOG	1
DEFENSE_RESPONSE_TO_BACTERIUM	1/37	337/17949	0.50441	0.59535	0.462581	PGC	1
IMMUNE_EFFECTOR_PROCESS	3/37	1296/17949	0.505756	0.595804	0.462934	CPLX2/PGC/OLFM4	3
REGULATION_OF_HYDROLASE_ACTIVITY	3/37	1297/17949	0.506286	0.595804	0.462934	TFPI2/AGTR2/SPOCK3	3
VESICLE_ORGANIZATION	1/37	339/17949	0.50649	0.595804	0.462934	CPLX2	1
LIPID_CATABOLIC_PROCESS	1/37	340/17949	0.507527	0.596358	0.463364	FABP4	1
NEURON_DEATH	1/37	341/17949	0.508562	0.596909	0.463792	GABRA5	1
NUCLEAR_TRANSPORT	1/37	343/17949	0.510625	0.598664	0.465156	AGTR2	1
RESPONSE_TO_MOLECULE_OF_BACTERIAL_ORIGIN	1/37	346/17949	0.513704	0.601323	0.467222	TAC1	1
PROTEOLYSIS	4/37	1797/17949	0.514646	0.601323	0.467222	TFPI2/TMPRSS15/PGC/SPOCK3	4
COAGULATION	1/37	347/17949	0.514726	0.601323	0.467222	TFPI2	1
REGULATION_OF_ION_TRANSPORT	3/37	1314/17949	0.515255	0.601323	0.467222	AGTR2/TTN/TAC1	3
REGULATION_OF_NEUROGENESIS	1/37	348/17949	0.515746	0.601323	0.467222	NOG	1
REGULATION_OF_INTRACELLULAR_TRANSPORT	1/37	349/17949	0.516764	0.601845	0.467627	AGTR2	1
DNA_CONFORMATION_CHANGE	1/37	352/17949	0.519806	0.604052	0.469342	TTN	1
MUSCLE_CONTRACTION	1/37	352/17949	0.519806	0.604052	0.469342	TTN	1
POSITIVE_REGULATION_OF_CELL_DIFFERENTIATION	2/37	844/17949	0.524686	0.608191	0.472559	VSTM2A/OLFM4	2
REGULATION_OF_BINDING	1/37	357/17949	0.524833	0.608191	0.472559	NOG	1
MICROTUBULE_BASED_PROCESS	2/37	845/17949	0.525333	0.608191	0.472559	FMN2/KIF1A	2
TRANSMEMBRANE_RECEPTOR_PROTEIN_SERINE_THREONINE_KINASE_SIGNALING_PATHWAY	1/37	358/17949	0.525833	0.608191	0.472559	NOG	1
CELL_SUBSTRATE_ADHESION	1/37	359/17949	0.52683	0.608191	0.472559	OLFM4	1
RESPONSE_TO_DRUG	1/37	359/17949	0.52683	0.608191	0.472559	DDC	1
INORGANIC_ION_TRANSMEMBRANE_TRANSPORT	2/37	860/17949	0.534968	0.616911	0.479334	SLC6A20/GABRA5	2
REGULATION_OF_SUPRAMOLECULAR_FIBER_ORGANIZATION	1/37	370/17949	0.537667	0.619227	0.481133	TAC1	1
RESPONSE_TO_LIPID	2/37	865/17949	0.538152	0.619227	0.481133	AGTR2/TAC1	2
PEPTIDYL_TYROSINE_MODIFICATION	1/37	372/17949	0.539611	0.620115	0.481823	TTN	1
HUMORAL_IMMUNE_RESPONSE	1/37	373/17949	0.54058	0.620115	0.481823	PGC	1
CELLULAR_RESPONSE_TO_DNA_DAMAGE_STIMULUS	2/37	869/17949	0.540688	0.620115	0.481823	MAEL/FMN2	2
PHAGOCYTOSIS	1/37	374/17949	0.541547	0.620425	0.482064	TAFA4	1
NEGATIVE_REGULATION_OF_TRANSCRIPTION_BY_RNA_POLYMERASE_II	2/37	872/17949	0.542585	0.620938	0.482463	MAEL/NOG	2
LEUKOCYTE_MEDIATED_IMMUNITY	2/37	873/17949	0.543216	0.620986	0.4825	CPLX2/OLFM4	2
REGULATION_OF_PROTEIN_LOCALIZATION	2/37	874/17949	0.543846	0.621033	0.482537	AGTR2/TTN	2
SULFUR_COMPOUND_METABOLIC_PROCESS	1/37	378/17949	0.545396	0.622129	0.483388	SPOCK3	1
CELL_CYCLE	4/37	1872/17949	0.548256	0.624715	0.485397	MAEL/CTCFL/TTN/FMN2	4
CYTOSKELETON_ORGANIZATION	3/37	1380/17949	0.5493	0.62523	0.485797	TTN/FMN2/TAC1	3
REGULATION_OF_PROTEIN_CATABOLIC_PROCESS	1/37	383/17949	0.550163	0.625536	0.486035	FMN2	1
RESPONSE_TO_OXYGEN_LEVELS	1/37	384/17949	0.551111	0.625555	0.48605	FMN2	1
CATION_TRANSMEMBRANE_TRANSPORT	2/37	886/17949	0.551367	0.625555	0.48605	CALHM3/SLC6A20	2
REGULATION_OF_ACTIN_FILAMENT_BASED_PROCESS	1/37	389/17949	0.555819	0.629928	0.489448	TAC1	1
CELLULAR_RESPONSE_TO_PEPTIDE	1/37	391/17949	0.557689	0.631369	0.490567	AGTR2	1
TUBE_MORPHOGENESIS	2/37	900/17949	0.560036	0.633345	0.492103	AGTR2/NOG	2
RESPONSE_TO_ORGANIC_CYCLIC_COMPOUND	2/37	907/17949	0.564327	0.637515	0.495342	AGTR2/TAC1	2
HOMEOSTATIC_PROCESS	4/37	1912/17949	0.565734	0.638395	0.496027	FABP4/AGTR2/CCKBR/TAC1	4
CELL_CYCLE_PROCESS	3/37	1415/17949	0.566823	0.638395	0.496027	MAEL/TTN/FMN2	3
PEPTIDE_SECRETION	1/37	401/17949	0.566924	0.638395	0.496027	TTN	1
POSITIVE_REGULATION_OF_CELL_ACTIVATION	1/37	405/17949	0.570566	0.64181	0.49868	TAC1	1
REPRODUCTIVE_SYSTEM_DEVELOPMENT	1/37	408/17949	0.573277	0.644173	0.500516	NOG	1
EMBRYONIC_ORGAN_DEVELOPMENT	1/37	412/17949	0.576866	0.647516	0.503113	NOG	1
REGULATION_OF_RESPONSE_TO_BIOTIC_STIMULUS	1/37	418/17949	0.582195	0.652802	0.507221	PGC	1
GLYCOPROTEIN_METABOLIC_PROCESS	1/37	419/17949	0.583077	0.653096	0.507449	SPOCK3	1
CELL_JUNCTION_ASSEMBLY	1/37	425/17949	0.58833	0.656775	0.510307	LRRTM3	1
POSITIVE_REGULATION_OF_CELL_ADHESION	1/37	425/17949	0.58833	0.656775	0.510307	OLFM4	1
PATTERN_SPECIFICATION_PROCESS	1/37	426/17949	0.589199	0.656775	0.510307	NOG	1
CELL_ACTIVATION	3/37	1461/17949	0.589257	0.656775	0.510307	CPLX2/OLFM4/TAC1	3
MEMBRANE_ORGANIZATION	2/37	949/17949	0.589477	0.656775	0.510307	CPLX2/SLC18A3	2
REGULATION_OF_NEURON_PROJECTION_DEVELOPMENT	1/37	428/17949	0.590932	0.657007	0.510488	KIF1A	1
EPITHELIAL_CELL_PROLIFERATION	1/37	428/17949	0.590932	0.657007	0.510488	NOG	1
REGULATION_OF_CELLULAR_COMPONENT_BIOGENESIS	2/37	957/17949	0.59415	0.659888	0.512726	LRRTM3/TAC1	2
GLYCEROLIPID_METABOLIC_PROCESS	1/37	433/17949	0.595234	0.65999	0.512806	FABP4	1
ESTABLISHMENT_OF_PROTEIN_LOCALIZATION	4/37	1982/17949	0.595494	0.65999	0.512806	AGTR2/TTN/FMN2/KIF1A	4
RESPONSE_TO_PEPTIDE_HORMONE	1/37	435/17949	0.596942	0.6609	0.513513	AGTR2	1
NEGATIVE_REGULATION_OF_TRANSPORT	1/37	438/17949	0.599491	0.663026	0.515165	AGTR2	1
SENSORY_PERCEPTION_OF_SMELL	1/37	454/17949	0.612825	0.677062	0.52607	OR51B5	1
REGULATION_OF_IMMUNE_EFFECTOR_PROCESS	1/37	464/17949	0.620938	0.685307	0.532477	PGC	1
CELL_GROWTH	1/37	470/17949	0.625726	0.689869	0.536021	AGTR2	1
RESPONSE_TO_EXTRACELLULAR_STIMULUS	1/37	477/17949	0.631237	0.695219	0.540178	NPY	1
SKELETAL_SYSTEM_DEVELOPMENT	1/37	485/17949	0.63744	0.701317	0.544916	NOG	1
CELL_PROJECTION_ORGANIZATION	3/37	1567/17949	0.63823	0.701455	0.545023	NPY/KIF1A/NOG	3
DEPHOSPHORYLATION	1/37	491/17949	0.642025	0.704256	0.5472	AGTR2	1
NCRNA_METABOLIC_PROCESS	1/37	492/17949	0.642784	0.704256	0.5472	MAEL	1
REGULATION_OF_PROTEIN_SERINE_THREONINE_KINASE_ACTIVITY	1/37	492/17949	0.642784	0.704256	0.5472	NPFFR2	1
REGULATION_OF_ANATOMICAL_STRUCTURE_SIZE	1/37	493/17949	0.643541	0.704353	0.547275	AGTR2	1
REGULATION_OF_CELLULAR_AMIDE_METABOLIC_PROCESS	1/37	494/17949	0.644296	0.704448	0.547349	LRRTM3	1
POSITIVE_REGULATION_OF_IMMUNE_SYSTEM_PROCESS	2/37	1050/17949	0.645687	0.705238	0.547963	PGC/TAC1	2
REGULATION_OF_LYMPHOCYTE_ACTIVATION	1/37	501/17949	0.649542	0.708713	0.550663	TAC1	1
LEUKOCYTE_MIGRATION	1/37	507/17949	0.653978	0.712	0.553217	TAFA4	1
AXON_DEVELOPMENT	1/37	507/17949	0.653978	0.712	0.553217	NOG	1
DETECTION_OF_CHEMICAL_STIMULUS	1/37	508/17949	0.654712	0.712	0.553217	OR51B5	1
RESPONSE_TO_BIOTIC_STIMULUS	3/37	1606/17949	0.655256	0.712	0.553217	FABP4/PGC/TAC1	3
REGULATION_OF_CYTOSKELETON_ORGANIZATION	1/37	510/17949	0.656175	0.712265	0.553422	TAC1	1
ENZYME_LINKED_RECEPTOR_PROTEIN_SIGNALING_PATHWAY	2/37	1072/17949	0.657131	0.712568	0.553658	AGTR2/NOG	2
REGULATION_OF_CELL_DIFFERENTIATION	3/37	1618/17949	0.660385	0.714783	0.555379	VSTM2A/NOG/OLFM4	3
MULTICELLULAR_ORGANISMAL_HOMEOSTASIS	1/37	516/17949	0.66053	0.714783	0.555379	FABP4	1
RESPONSE_TO_PEPTIDE	1/37	521/17949	0.664117	0.717928	0.557823	AGTR2	1
DETECTION_OF_STIMULUS_INVOLVED_IN_SENSORY_PERCEPTION	1/37	537/17949	0.675352	0.729324	0.566678	OR51B5	1
POSITIVE_REGULATION_OF_CELLULAR_COMPONENT_ORGANIZATION	2/37	1118/17949	0.680142	0.733746	0.570113	LRRTM3/TAC1	2
REGULATION_OF_CELLULAR_PROTEIN_LOCALIZATION	1/37	547/17949	0.682187	0.735199	0.571242	AGTR2	1
CELLULAR_RESPONSE_TO_LIPID	1/37	556/17949	0.688218	0.740942	0.575704	AGTR2	1
CELLULAR_RESPONSE_TO_ORGANIC_CYCLIC_COMPOUND	1/37	558/17949	0.689543	0.741611	0.576224	AGTR2	1
ANATOMICAL_STRUCTURE_FORMATION_INVOLVED_IN_MORPHOGENESIS	2/37	1142/17949	0.691661	0.74313	0.577405	TTN/NOG	2
EMBRYONIC_MORPHOGENESIS	1/37	569/17949	0.696734	0.747058	0.580456	NOG	1
DNA_REPAIR	1/37	569/17949	0.696734	0.747058	0.580456	FMN2	1
INTRACELLULAR_PROTEIN_TRANSPORT	2/37	1161/17949	0.700547	0.750347	0.583012	AGTR2/KIF1A	2
ESTABLISHMENT_OF_PROTEIN_LOCALIZATION_TO_ORGANELLE	1/37	576/17949	0.701225	0.750347	0.583012	AGTR2	1
REGULATION_OF_ORGANELLE_ORGANIZATION	2/37	1165/17949	0.702391	0.750832	0.583389	CPLX2/TAC1	2
POSITIVE_REGULATION_OF_SIGNALING	3/37	1725/17949	0.703816	0.751592	0.58398	RSPO4/AGTR2/TAC1	3
POSITIVE_REGULATION_OF_ORGANELLE_ORGANIZATION	1/37	583/17949	0.705652	0.752127	0.584395	TAC1	1
INTRACELLULAR_TRANSPORT	3/37	1730/17949	0.705744	0.752127	0.584395	AGTR2/FMN2/KIF1A	3
POSITIVE_REGULATION_OF_LOCOMOTION	1/37	585/17949	0.706905	0.752604	0.584766	TAC1	1
POSITIVE_REGULATION_OF_TRANSCRIPTION_BY_RNA_POLYMERASE_II	2/37	1180/17949	0.709228	0.753733	0.585643	CTCFL/NOG	2
MICROTUBULE_CYTOSKELETON_ORGANIZATION	1/37	589/17949	0.709395	0.753733	0.585643	FMN2	1
EMBRYO_DEVELOPMENT_ENDING_IN_BIRTH_OR_EGG_HATCHING	1/37	592/17949	0.71125	0.754942	0.586582	NOG	1
CELL_DIVISION	1/37	600/17949	0.716138	0.759366	0.59002	FMN2	1
CARBOHYDRATE_METABOLIC_PROCESS	1/37	618/17949	0.726845	0.769944	0.598239	AMY2A	1
REGULATION_OF_CELL_ACTIVATION	1/37	626/17949	0.731477	0.774073	0.601447	TAC1	1
REGULATION_OF_CELL_PROJECTION_ORGANIZATION	1/37	628/17949	0.732622	0.774508	0.601785	KIF1A	1
POSITIVE_REGULATION_OF_CELL_DEATH	1/37	652/17949	0.746007	0.787867	0.612165	AGTR2	1
POSITIVE_REGULATION_OF_NUCLEOBASE_CONTAINING_COMPOUND_METABOLIC_PROCESS	3/37	1857/17949	0.751696	0.792526	0.615784	CTCFL/FMN2/NOG	3
NEGATIVE_REGULATION_OF_CELL_DIFFERENTIATION	1/37	663/17949	0.751922	0.792526	0.615784	NOG	1
ENDOCYTOSIS	1/37	674/17949	0.757702	0.797821	0.619899	TMPRSS15	1
BLOOD_VESSEL_MORPHOGENESIS	1/37	677/17949	0.759256	0.798659	0.62055	NOG	1
REGULATION_OF_CELLULAR_RESPONSE_TO_STRESS	1/37	699/17949	0.770357	0.809528	0.628995	FMN2	1
REGULATION_OF_MAPK_CASCADE	1/37	707/17949	0.774269	0.812828	0.631559	NPFFR2	1
POSITIVE_REGULATION_OF_BIOSYNTHETIC_PROCESS	3/37	1957/17949	0.78388	0.822099	0.638763	AGTR2/CTCFL/NOG	3
NEGATIVE_REGULATION_OF_CELLULAR_COMPONENT_ORGANIZATION	1/37	729/17949	0.784695	0.822136	0.638791	EZHIP	1
REGULATION_OF_CELL_ADHESION	1/37	732/17949	0.78608	0.822769	0.639283	OLFM4	1
LYMPHOCYTE_ACTIVATION	1/37	745/17949	0.791982	0.828124	0.643444	TAC1	1
REGULATION_OF_MULTICELLULAR_ORGANISMAL_DEVELOPMENT	2/37	1397/17949	0.794635	0.829271	0.644335	LRRTM3/NOG	2
POSITIVE_REGULATION_OF_IMMUNE_RESPONSE	1/37	751/17949	0.794652	0.829271	0.644335	PGC	1
NEGATIVE_REGULATION_OF_SIGNALING	2/37	1409/17949	0.798665	0.832634	0.646948	AGTR2/NOG	2
POSITIVE_REGULATION_OF_HYDROLASE_ACTIVITY	1/37	774/17949	0.804583	0.837585	0.650795	AGTR2	1
EPITHELIAL_CELL_DIFFERENTIATION	1/37	775/17949	0.805004	0.837585	0.650795	NPY	1
VASCULATURE_DEVELOPMENT	1/37	786/17949	0.809577	0.841513	0.653847	NOG	1
REGULATION_OF_CELLULAR_LOCALIZATION	1/37	812/17949	0.819975	0.851481	0.661592	AGTR2	1
BIOLOGICAL_ADHESION	2/37	1481/17949	0.821459	0.852183	0.662138	PCDHGB6/OLFM4	2
GENE_SILENCING	1/37	829/17949	0.826473	0.856541	0.665524	MAEL	1
POSITIVE_REGULATION_OF_PROTEIN_METABOLIC_PROCESS	2/37	1528/17949	0.835108	0.86464	0.671817	AGTR2/LRRTM3	2
ORGANELLE_ASSEMBLY	1/37	875/17949	0.842932	0.871884	0.677445	TTN	1
CELL_CELL_ADHESION	1/37	880/17949	0.844626	0.872781	0.678142	PCDHGB6	1
PEPTIDE_METABOLIC_PROCESS	1/37	903/17949	0.852196	0.879175	0.68311	LRRTM3	1
REGULATION_OF_IMMUNE_SYSTEM_PROCESS	2/37	1593/17949	0.852483	0.879175	0.68311	PGC/TAC1	2
MAPK_CASCADE	1/37	912/17949	0.855059	0.88097	0.684504	NPFFR2	1
NEGATIVE_REGULATION_OF_DEVELOPMENTAL_PROCESS	1/37	928/17949	0.860016	0.885212	0.687801	NOG	1
PROTEIN_CATABOLIC_PROCESS	1/37	947/17949	0.865689	0.890182	0.691662	FMN2	1
RESPONSE_TO_OXYGEN_CONTAINING_COMPOUND	2/37	1654/17949	0.867306	0.890975	0.692279	AGTR2/TAC1	2
NEGATIVE_REGULATION_OF_RESPONSE_TO_STIMULUS	2/37	1673/17949	0.871646	0.894562	0.695066	AGTR2/NOG	2
POSITIVE_REGULATION_OF_PHOSPHORUS_METABOLIC_PROCESS	1/37	981/17949	0.875287	0.897425	0.69729	AGTR2	1
EMBRYO_DEVELOPMENT	1/37	992/17949	0.878247	0.898983	0.698501	NOG	1
REGULATION_OF_IMMUNE_RESPONSE	1/37	993/17949	0.878513	0.898983	0.698501	PGC	1
PROTEIN_LOCALIZATION_TO_ORGANELLE	1/37	998/17949	0.879832	0.89946	0.698871	AGTR2	1
REGULATION_OF_CATABOLIC_PROCESS	1/37	1006/17949	0.881915	0.900716	0.699847	FMN2	1
MITOTIC_CELL_CYCLE	1/37	1032/17949	0.888445	0.906506	0.704346	TTN	1
POSITIVE_REGULATION_OF_PROTEIN_MODIFICATION_PROCESS	1/37	1051/17949	0.892993	0.910265	0.707267	AGTR2	1
CELLULAR_LIPID_METABOLIC_PROCESS	1/37	1059/17949	0.894853	0.910497	0.707447	FABP4	1
ORGANONITROGEN_COMPOUND_BIOSYNTHETIC_PROCESS	2/37	1786/17949	0.894948	0.910497	0.707447	AGTR2/DDC	2
ORGANIC_ACID_METABOLIC_PROCESS	1/37	1067/17949	0.896682	0.911382	0.708135	DDC	1
CELLULAR_PROTEIN_CONTAINING_COMPLEX_ASSEMBLY	1/37	1108/17949	0.905581	0.91954	0.714473	TTN	1
CARBOHYDRATE_DERIVATIVE_METABOLIC_PROCESS	1/37	1134/17949	0.910833	0.923982	0.717925	SPOCK3	1
POSTTRANSCRIPTIONAL_REGULATION_OF_GENE_EXPRESSION	1/37	1174/17949	0.918362	0.930559	0.723035	MAEL	1
CELLULAR_RESPONSE_TO_OXYGEN_CONTAINING_COMPOUND	1/37	1182/17949	0.919791	0.930559	0.723035	AGTR2	1
CELLULAR_AMIDE_METABOLIC_PROCESS	1/37	1185/17949	0.920321	0.930559	0.723035	LRRTM3	1
RESPONSE_TO_CYTOKINE	1/37	1188/17949	0.920848	0.930559	0.723035	FABP4	1
PROTEIN_CONTAINING_COMPLEX_SUBUNIT_ORGANIZATION	2/37	1959/17949	0.923318	0.932162	0.724281	CALHM3/TTN	2
DEFENSE_RESPONSE_TO_OTHER_ORGANISM	1/37	1208/17949	0.924272	0.932232	0.724335	PGC	1
CELLULAR_MACROMOLECULE_LOCALIZATION	2/37	1981/17949	0.926377	0.933462	0.725291	AGTR2/KIF1A	2
ORGANONITROGEN_COMPOUND_CATABOLIC_PROCESS	1/37	1332/17949	0.942501	0.948802	0.737209	FMN2	1
POSITIVE_REGULATION_OF_CATALYTIC_ACTIVITY	1/37	1402/17949	0.950824	0.956267	0.74301	AGTR2	1
LIPID_METABOLIC_PROCESS	1/37	1426/17949	0.953398	0.957343	0.743846	FABP4	1
MACROMOLECULE_CATABOLIC_PROCESS	1/37	1429/17949	0.95371	0.957343	0.743846	FMN2	1
NEGATIVE_REGULATION_OF_GENE_EXPRESSION	1/37	1709/17949	0.975425	0.978209	0.760059	MAEL	1
POSITIVE_REGULATION_OF_MOLECULAR_FUNCTION	1/37	1745/17949	0.977364	0.979222	0.760846	AGTR2	1
REGULATION_OF_INTRACELLULAR_SIGNAL_TRANSDUCTION	1/37	1783/17949	0.97925	0.98018	0.76159	NPFFR2	1
SMALL_MOLECULE_METABOLIC_PROCESS	1/37	1886/17949	0.983624	0.983624	0.764266	DDC	1

## Sheet: GO-low CDI subgroup
GO enrichment analysis of up-regulated genes in low CDI subgroup
Description	GeneRatio	BgRatio	pvalue	p.adjust	qvalue	geneID	Count
LYMPHOCYTE_ACTIVATION	31/203	745/17949	3.33998e-10	6.67936e-07	6.23102e-07	NKX2-3/MS4A1/FCRL1/IGLL5/PAX1/BLK/IGLL1/CR2/CD19/ARG1/TNFRSF13B/CD79A/AICDA/MYB/IL2/KLRC2/KLRK1/VCAM1/CXCR5/FOXJ1/FCRL3/MZB1/CD27/PLA2G2D/ZAP70/IL21/PAK3/CD8B/KLRC4-KLRK1/AIRE/BTLA	31
B_CELL_ACTIVATION	20/203	319/17949	6.38562e-10	6.67936e-07	6.23102e-07	NKX2-3/MS4A1/FCRL1/IGLL5/BLK/IGLL1/CR2/CD19/TNFRSF13B/CD79A/AICDA/IL2/VCAM1/CXCR5/FOXJ1/FCRL3/MZB1/CD27/ZAP70/IL21	20
KERATINIZATION	16/203	225/17949	5.95921e-09	4.15556e-06	3.87662e-06	LCE3B/KRT24/KRTAP9-8/TGM3/KRTAP9-4/LCE2D/LCE3A/LCE1F/LCE2C/KRT38/KRT36/KLK14/LCE1A/FLG/KRTAP5-4/RPTN	16
KERATINOCYTE_DIFFERENTIATION	17/203	302/17949	6.32288e-08	3.30687e-05	3.0849e-05	LCE3B/KRT24/KRTAP9-8/TGM3/KRTAP9-4/LCE2D/LCE3A/LCE1F/ACER1/LCE2C/KRT38/KRT36/KLK14/LCE1A/FLG/KRTAP5-4/RPTN	17
B_CELL_PROLIFERATION	10/203	96/17949	1.32921e-07	5.56143e-05	5.18813e-05	MS4A1/BLK/CR2/CD19/TNFRSF13B/CD79A/IL2/FCRL3/MZB1/IL21	10
REGULATION_OF_IMMUNE_RESPONSE	31/203	993/17949	2.62413e-07	6.96227e-05	6.49494e-05	CD8B2/MUC19/MUC7/MS4A1/IGLL5/BLK/IGLL1/CR2/CD19/ARG1/CD79A/FCER2/MYB/IL2/KLRC2/KLRK1/VCAM1/KIR3DL1/FOXJ1/FCRL3/FCN2/COLEC11/KIR3DL2/PLA2G2D/ZAP70/IL21/PAK3/FYB2/CD8B/KLRC4-KLRK1/BTLA	31
REGULATION_OF_LYMPHOCYTE_ACTIVATION	21/203	501/17949	2.64013e-07	6.96227e-05	6.49494e-05	IGLL5/BLK/IGLL1/CD19/ARG1/TNFRSF13B/MYB/IL2/KLRC2/KLRK1/VCAM1/FOXJ1/FCRL3/MZB1/CD27/PLA2G2D/ZAP70/IL21/PAK3/KLRC4-KLRK1/BTLA	21
SKIN_DEVELOPMENT	19/203	415/17949	2.66244e-07	6.96227e-05	6.49494e-05	LCE3B/KRT24/KRTAP9-8/ASCL4/TGM3/FLG2/KRTAP9-4/LCE2D/LCE3A/LCE1F/ACER1/LCE2C/KRT38/KRT36/KLK14/LCE1A/FLG/KRTAP5-4/RPTN	19
B_CELL_DIFFERENTIATION	11/203	137/17949	4.5143e-07	9.48379e-05	8.84721e-05	NKX2-3/MS4A1/CR2/CD19/CD79A/AICDA/IL2/VCAM1/FCRL3/CD27/IL21	11
REGULATION_OF_IMMUNE_SYSTEM_PROCESS	41/203	1593/17949	4.53336e-07	9.48379e-05	8.84721e-05	CD8B2/MUC19/MUC7/MS4A1/IGLL5/NOS2/BLK/IGLL1/CR2/CD19/ZPBP2/ARG1/TNFRSF13B/CD79A/FCER2/MYB/IL2/KLRC2/KLRK1/VCAM1/KIR3DL1/FOXJ1/FCRL3/GFI1B/FCN2/CNR2/MZB1/TCIM/COLEC11/KIR3DL2/CD27/PLA2G2D/CCL25/ZAP70/IL21/PAK3/FYB2/CD8B/KLRC4-KLRK1/AIRE/BTLA	41
EPIDERMAL_CELL_DIFFERENTIATION	17/203	360/17949	7.60871e-07	0.000144704	0.000134991	LCE3B/KRT24/KRTAP9-8/TGM3/KRTAP9-4/LCE2D/LCE3A/LCE1F/ACER1/LCE2C/KRT38/KRT36/KLK14/LCE1A/FLG/KRTAP5-4/RPTN	17
MONONUCLEAR_CELL_DIFFERENTIATION	18/203	411/17949	1.05688e-06	0.00018425	0.000171883	NKX2-3/MS4A1/PAX1/BLK/CR2/CD19/CD79A/AICDA/MYB/IL2/VCAM1/FOXJ1/FCRL3/CD27/PLA2G2D/ZAP70/IL21/AIRE	18
EPIDERMIS_DEVELOPMENT	19/203	463/17949	1.38467e-06	0.000222826	0.000207869	LCE3B/KRT24/KRTAP9-8/TGM3/C1orf68/FLG2/KRTAP9-4/LCE2D/LCE3A/LCE1F/ACER1/LCE2C/KRT38/KRT36/KLK14/LCE1A/FLG/KRTAP5-4/RPTN	19
REGULATION_OF_CELL_ACTIVATION	22/203	626/17949	2.57588e-06	0.00038491	0.000359074	IGLL5/BLK/IGLL1/CD19/ARG1/TNFRSF13B/MYB/IL2/KLRC2/KLRK1/VCAM1/FOXJ1/FCRL3/CNR2/MZB1/CD27/PLA2G2D/ZAP70/IL21/PAK3/KLRC4-KLRK1/BTLA	22
LEUKOCYTE_PROLIFERATION	15/203	312/17949	2.79291e-06	0.000389517	0.000363372	MS4A1/BLK/CR2/CD19/ARG1/TNFRSF13B/CD79A/IL2/VCAM1/FOXJ1/FCRL3/MZB1/PLA2G2D/ZAP70/IL21	15
CELL_KILLING	11/203	177/17949	5.61077e-06	0.000733609	0.000684367	LCE3B/MUC7/NOS2/ARG1/FCER2/LCE3A/KLRC2/KLRK1/KIR3DL1/IL21/KLRC4-KLRK1	11
POSITIVE_REGULATION_OF_CELL_KILLING	7/203	63/17949	6.90778e-06	0.000812358	0.00075783	NOS2/ARG1/FCER2/KLRC2/KLRK1/IL21/KLRC4-KLRK1	7
CELL_ACTIVATION	36/203	1461/17949	6.98969e-06	0.000812358	0.00075783	NKX2-3/SERPINB12/MS4A1/FCRL1/IGLL5/PAX1/BLK/IGLL1/FLG2/CR2/CD19/ARG1/TNFRSF13B/CD79A/AICDA/MYB/IL2/KLRC2/KLRK1/VCAM1/CXCR5/FOXJ1/FCRL3/CNR2/MZB1/TCIM/CD27/PLA2G2D/ZAP70/IL21/PAK3/CD8B/KLRC4-KLRK1/AIRE/BTLA/SLURP1	36
POSITIVE_REGULATION_OF_IMMUNE_SYSTEM_PROCESS	29/203	1050/17949	7.51927e-06	0.000827912	0.00077234	MUC19/MUC7/MS4A1/IGLL5/NOS2/BLK/IGLL1/CR2/CD19/ARG1/CD79A/FCER2/MYB/IL2/KLRC2/KLRK1/VCAM1/FOXJ1/FCRL3/FCN2/MZB1/COLEC11/CD27/ZAP70/IL21/PAK3/FYB2/KLRC4-KLRK1/BTLA	29
REGULATION_OF_B_CELL_ACTIVATION	11/203	186/17949	9.00316e-06	0.000941731	0.000878519	IGLL5/BLK/IGLL1/CD19/TNFRSF13B/IL2/FOXJ1/FCRL3/MZB1/CD27/IL21	11
LYMPHOCYTE_MEDIATED_IMMUNITY	15/203	351/17949	1.1549e-05	0.0011505	0.00107327	IGLL5/IGLL1/CR2/CD19/ARG1/FCER2/IL2/KLRC2/KLRK1/KIR3DL1/FOXJ1/CD27/IL21/KLRC4-KLRK1/AIRE	15
MEIOTIC_CELL_CYCLE	12/203	250/17949	2.87342e-05	0.00264028	0.00246306	SHCBP1L/MEI1/SMC1B/SYCP2/STAG3/MAJIN/TDRD1/FKBP6/KASH5/NPPC/SYCE1/DNMT3L	12
T_CELL_ACTIVATION	17/203	474/17949	2.90279e-05	0.00264028	0.00246306	NKX2-3/PAX1/ARG1/MYB/IL2/KLRK1/VCAM1/FOXJ1/CD27/PLA2G2D/ZAP70/IL21/PAK3/CD8B/KLRC4-KLRK1/AIRE/BTLA	17
LEUKOCYTE_DIFFERENTIATION	18/203	525/17949	3.04507e-05	0.00265429	0.00247612	NKX2-3/MS4A1/PAX1/BLK/CR2/CD19/CD79A/AICDA/MYB/IL2/VCAM1/FOXJ1/FCRL3/CD27/PLA2G2D/ZAP70/IL21/AIRE	18
ADAPTIVE_IMMUNE_RESPONSE	21/203	693/17949	4.05251e-05	0.00330944	0.0030873	CD8B2/FCRL4/IGLL5/IGLL1/CR2/CD19/ARG1/TNFRSF13B/CD79A/TNFRSF17/FCER2/IL2/KLRK1/FOXJ1/CD27/FCAMR/ZAP70/CD8B/KLRC4-KLRK1/AIRE/BTLA	21
POSITIVE_REGULATION_OF_IMMUNE_EFFECTOR_PROCESS	11/203	219/17949	4.11307e-05	0.00330944	0.0030873	NOS2/BLK/ARG1/FCER2/MYB/IL2/KLRC2/KLRK1/MZB1/IL21/KLRC4-KLRK1	11
POSITIVE_REGULATION_OF_IMMUNE_RESPONSE	22/203	751/17949	4.37397e-05	0.00338902	0.00316154	MUC19/MUC7/MS4A1/IGLL5/BLK/IGLL1/CR2/CD19/CD79A/FCER2/MYB/IL2/KLRC2/KLRK1/FCRL3/FCN2/COLEC11/ZAP70/IL21/PAK3/FYB2/KLRC4-KLRK1	22
REGULATION_OF_B_CELL_PROLIFERATION	6/203	61/17949	6.43148e-05	0.00480524	0.0044827	BLK/TNFRSF13B/IL2/FCRL3/MZB1/IL21	6
EPITHELIAL_CELL_DIFFERENTIATION	22/203	775/17949	6.95771e-05	0.00501915	0.00468225	LCE3B/KRT24/NPHS2/KRTAP9-8/TGM3/INSM1/KRTAP9-4/LCE2D/LCE3A/LCE1F/ACER1/LCE2C/FOXJ1/KRT38/KRT36/KLK14/BFSP2/LCE1A/FLG/GSTA1/KRTAP5-4/RPTN	22
LEUKOCYTE_CELL_CELL_ADHESION	14/203	366/17949	7.57434e-05	0.00528184	0.00492731	ARG1/MYB/IL2/KLRK1/VCAM1/FOXJ1/CD27/PLA2G2D/CCL25/ZAP70/IL21/PAK3/KLRC4-KLRK1/BTLA	14
REGULATION_OF_IMMUNE_EFFECTOR_PROCESS	16/203	464/17949	7.96096e-05	0.00537236	0.00501175	NOS2/BLK/CR2/CD19/ZPBP2/ARG1/FCER2/MYB/IL2/KLRC2/KLRK1/FOXJ1/FCRL3/MZB1/IL21/KLRC4-KLRK1	16
POSITIVE_REGULATION_OF_LEUKOCYTE_MEDIATED_IMMUNITY	8/203	125/17949	8.8544e-05	0.00578857	0.00540002	NOS2/ARG1/FCER2/IL2/KLRC2/KLRK1/IL21/KLRC4-KLRK1	8
REGULATION_OF_T_CELL_ACTIVATION	13/203	327/17949	9.32776e-05	0.00591323	0.00551632	ARG1/MYB/IL2/KLRK1/VCAM1/FOXJ1/CD27/PLA2G2D/ZAP70/IL21/PAK3/KLRC4-KLRK1/BTLA	13
REGULATION_OF_LEUKOCYTE_PROLIFERATION	11/203	241/17949	9.73129e-05	0.0059876	0.0055857	BLK/ARG1/TNFRSF13B/IL2/VCAM1/FOXJ1/FCRL3/MZB1/PLA2G2D/ZAP70/IL21	11
KILLING_OF_CELLS_OF_OTHER_ORGANISM	6/203	67/17949	0.000109275	0.00653154	0.00609313	LCE3B/MUC7/NOS2/ARG1/FCER2/LCE3A	6
REGULATION_OF_CELL_KILLING	7/203	98/17949	0.000123765	0.00719215	0.00670939	NOS2/ARG1/FCER2/KLRC2/KLRK1/IL21/KLRC4-KLRK1	7
REGULATION_OF_LEUKOCYTE_MEDIATED_IMMUNITY	10/203	209/17949	0.000137585	0.00772557	0.00720701	NOS2/BLK/ARG1/FCER2/IL2/KLRC2/KLRK1/FOXJ1/IL21/KLRC4-KLRK1	10
REGULATION_OF_CELL_CELL_ADHESION	15/203	437/17949	0.000140331	0.00772557	0.00720701	BLK/ARG1/MYB/IL2/KLRK1/VCAM1/FOXJ1/CD27/PLA2G2D/CCL25/ZAP70/IL21/PAK3/KLRC4-KLRK1/BTLA	15
POSITIVE_REGULATION_OF_KILLING_OF_CELLS_OF_OTHER_ORGANISM	3/203	10/17949	0.000161324	0.0086536	0.00807274	NOS2/ARG1/FCER2	3
POSITIVE_REGULATION_OF_NATURAL_KILLER_CELL_MEDIATED_CYTOTOXICITY	4/203	26/17949	0.000195369	0.0102178	0.00953195	KLRC2/KLRK1/IL21/KLRC4-KLRK1	4
ALPHA_BETA_T_CELL_DIFFERENTIATION	7/203	107/17949	0.000214172	0.0106595	0.00994396	NKX2-3/PAX1/MYB/IL2/PLA2G2D/ZAP70/IL21	7
POSITIVE_REGULATION_OF_CELL_ACTIVATION	14/203	405/17949	0.000218037	0.0106595	0.00994396	IGLL5/IGLL1/MYB/IL2/KLRC2/KLRK1/VCAM1/FCRL3/CD27/ZAP70/IL21/PAK3/KLRC4-KLRK1/BTLA	14
CELLULAR_PROCESS_INVOLVED_IN_REPRODUCTION_IN_MULTICELLULAR_ORGANISM	13/203	357/17949	0.000221824	0.0106595	0.00994396	SHCBP1L/NOBOX/SYCP2/DDX25/IZUMO1R/ZPBP2/TDRD1/TCP11/FKBP6/KASH5/NPPC/OCA2/DNMT3L	13
HOMOLOGOUS_CHROMOSOME_PAIRING_AT_MEIOSIS	5/203	49/17949	0.000224195	0.0106595	0.00994396	SYCP2/STAG3/MAJIN/KASH5/SYCE1	5
RESPONSE_TO_BIOTIC_STIMULUS	34/203	1606/17949	0.000264493	0.0121093	0.0112965	LCE3B/BPIFB2/MUC19/MUC7/MS4A1/IGLL5/NOS2/BLK/IGLL1/CR2/ARG1/TRIM49/AICDA/CYP2E1/LCE3A/STATH/NUGGC/TLR10/KLRC2/KLRK1/REN/VCAM1/KIR3DL1/FCN2/CNR2/COLEC11/PYDC1/CCL25/ZAP70/REG4/IL21/PAK3/KLRC4-KLRK1/GPR31	34
LEUKOCYTE_MEDIATED_CYTOTOXICITY	7/203	111/17949	0.000268568	0.0121093	0.0112965	NOS2/ARG1/KLRC2/KLRK1/KIR3DL1/IL21/KLRC4-KLRK1	7
REGULATION_OF_LEUKOCYTE_MEDIATED_CYTOTOXICITY	6/203	79/17949	0.000272054	0.0121093	0.0112965	NOS2/ARG1/KLRC2/KLRK1/IL21/KLRC4-KLRK1	6
CORNIFICATION	7/203	113/17949	0.000299652	0.0130598	0.0121832	KRT24/KRT38/KRT36/KLK14/LCE1A/FLG/RPTN	7
CD4_POSITIVE_ALPHA_BETA_T_CELL_DIFFERENTIATION	6/203	81/17949	0.000311763	0.0133104	0.0124169	NKX2-3/PAX1/MYB/IL2/PLA2G2D/IL21	6
POSITIVE_REGULATION_OF_LEUKOCYTE_CELL_CELL_ADHESION	10/203	234/17949	0.000341902	0.0143052	0.013345	MYB/IL2/KLRK1/VCAM1/CD27/ZAP70/IL21/PAK3/KLRC4-KLRK1/BTLA	10
IMMUNE_SYSTEM_DEVELOPMENT	24/203	989/17949	0.000348998	0.0143157	0.0133548	NKX2-3/SERPINB12/MS4A1/PAX1/BLK/CR2/CD19/TNFRSF13B/CD79A/AICDA/MYB/IL2/VCAM1/CXCR5/FOXJ1/FCRL3/GFI1B/TCIM/CD27/PLA2G2D/ZAP70/TMEM190/IL21/AIRE	24
REPRODUCTION	31/203	1442/17949	0.000393272	0.0152411	0.0142181	SHCBP1L/ZNF541/NOBOX/MEI1/SMC1B/SYCP2/STAG3/DDX25/IZUMO1R/TAF7L/TAC3/MAJIN/RHOXF1/ZPBP2/TDRD1/ARG1/TCP11/FKBP6/DMRTA2/KASH5/NR5A1/REN/ADAM29/PNOC/FOXJ1/KLK14/CLGN/NPPC/SYCE1/OCA2/DNMT3L	31
MATURE_B_CELL_DIFFERENTIATION	4/203	31/17949	0.000393413	0.0152411	0.0142181	NKX2-3/CD19/IL2/IL21	4
POSITIVE_REGULATION_OF_NATURAL_KILLER_CELL_MEDIATED_IMMUNITY	4/203	31/17949	0.000393413	0.0152411	0.0142181	KLRC2/KLRK1/IL21/KLRC4-KLRK1	4
REGULATION_OF_LYMPHOCYTE_MEDIATED_IMMUNITY	8/203	157/17949	0.00042296	0.0160879	0.015008	ARG1/FCER2/IL2/KLRC2/KLRK1/FOXJ1/IL21/KLRC4-KLRK1	8
NEGATIVE_REGULATION_OF_LEUKOCYTE_PROLIFERATION	6/203	88/17949	0.000487672	0.018218	0.0169952	BLK/ARG1/TNFRSF13B/IL2/FOXJ1/PLA2G2D	6
T_CELL_DIFFERENTIATION	10/203	246/17949	0.00050656	0.0185916	0.0173437	NKX2-3/PAX1/MYB/IL2/FOXJ1/CD27/PLA2G2D/ZAP70/IL21/AIRE	10
MULTICELLULAR_ORGANISM_REPRODUCTION	21/203	838/17949	0.000549087	0.019805	0.0184756	SHCBP1L/ZNF541/NOBOX/SYCP2/DDX25/IZUMO1R/TAF7L/RHOXF1/ZPBP2/TDRD1/ARG1/TCP11/FKBP6/KASH5/NR5A1/ADAM29/FOXJ1/KLK14/NPPC/OCA2/DNMT3L	21
MEIOSIS_I_CELL_CYCLE_PROCESS	7/203	126/17949	0.000579186	0.0202486	0.0188895	MEI1/SYCP2/STAG3/MAJIN/KASH5/SYCE1/DNMT3L	7
HOMOLOGOUS_CHROMOSOME_SEGREGATION	5/203	60/17949	0.000580745	0.0202486	0.0188895	SYCP2/STAG3/MAJIN/KASH5/SYCE1	5
B_CELL_RECEPTOR_SIGNALING_PATHWAY	7/203	127/17949	0.000607197	0.0208239	0.0194261	MS4A1/IGLL5/BLK/IGLL1/CD19/CD79A/FCRL3	7
ACTIVATION_OF_IMMUNE_RESPONSE	16/203	563/17949	0.000691515	0.0230853	0.0215358	MUC19/MUC7/MS4A1/IGLL5/BLK/IGLL1/CR2/CD19/CD79A/KLRC2/FCRL3/FCN2/COLEC11/ZAP70/PAK3/FYB2	16
IMMUNE_EFFECTOR_PROCESS	28/203	1296/17949	0.000714221	0.0230853	0.0215358	NKX2-3/SERPINB12/IGLL5/NOS2/BLK/IGLL1/FLG2/CR2/CD19/ZPBP2/ARG1/FCER2/AICDA/MYB/IL2/KLRC2/KLRK1/KIR3DL1/FOXJ1/FCRL3/FCN2/MZB1/TCIM/COLEC11/CD27/IL21/KLRC4-KLRK1/AIRE	28
REGULATION_OF_KILLING_OF_CELLS_OF_OTHER_ORGANISM	3/203	16/17949	0.000716051	0.0230853	0.0215358	NOS2/ARG1/FCER2	3
IMMUNE_RESPONSE_REGULATING_SIGNALING_PATHWAY	15/203	510/17949	0.000717278	0.0230853	0.0215358	MUC19/MUC7/MS4A1/IGLL5/BLK/IGLL1/CR2/CD19/CD79A/KLRC2/FCRL3/ZAP70/PAK3/FYB2/BTLA	15
CHROMOSOME_ORGANIZATION_INVOLVED_IN_MEIOTIC_CELL_CYCLE	5/203	66/17949	0.000899734	0.0285188	0.0266046	SYCP2/STAG3/MAJIN/KASH5/SYCE1	5
DEFENSE_RESPONSE	35/203	1790/17949	0.000916553	0.0286183	0.0266974	LCE3B/MRGPRX1/MUC19/MUC7/IGLL5/NOS2/BLK/IGLL1/CR2/ARG1/TRIM49/AICDA/LCE3A/STATH/IL2/TLR10/KLRC2/KLRK1/VCAM1/KLKB1/KIR3DL1/XCR1/FCN2/CNR2/COLEC11/KIR3DL2/PLA2G2D/PYDC1/CCL25/ZAP70/IL17RB/IL21/PAK3/KLRC4-KLRK1/GPR31	35
CD4_POSITIVE_ALPHA_BETA_T_CELL_ACTIVATION	6/203	100/17949	0.000959239	0.0292116	0.0272508	NKX2-3/PAX1/MYB/IL2/PLA2G2D/IL21	6
NATURAL_KILLER_CELL_MEDIATED_IMMUNITY	5/203	67/17949	0.000963481	0.0292116	0.0272508	KLRC2/KLRK1/KIR3DL1/IL21/KLRC4-KLRK1	5
HUMORAL_IMMUNE_RESPONSE	12/203	373/17949	0.00114384	0.0341846	0.03189	BPIFB2/MUC7/MS4A1/IGLL5/IGLL1/CR2/CD19/FCER2/FOXJ1/FCN2/COLEC11/AIRE	12
DEFENSE_RESPONSE_TO_OTHER_ORGANISM	26/203	1208/17949	0.00118192	0.034825	0.0324875	LCE3B/MUC19/MUC7/IGLL5/NOS2/BLK/IGLL1/CR2/ARG1/TRIM49/AICDA/LCE3A/STATH/TLR10/KLRC2/KLRK1/VCAM1/KIR3DL1/FCN2/COLEC11/PYDC1/CCL25/ZAP70/IL21/PAK3/KLRC4-KLRK1	26
DNA_METHYLATION_INVOLVED_IN_GAMETE_GENERATION	3/203	19/17949	0.00120844	0.034997	0.0326479	TDRD1/FKBP6/DNMT3L	3
POSITIVE_REGULATION_OF_CELL_CELL_ADHESION	10/203	276/17949	0.00122121	0.034997	0.0326479	MYB/IL2/KLRK1/VCAM1/CD27/ZAP70/IL21/PAK3/KLRC4-KLRK1/BTLA	10
MEIOTIC_CELL_CYCLE_PROCESS	8/203	190/17949	0.00146544	0.0414285	0.0386477	SHCBP1L/MEI1/SYCP2/STAG3/MAJIN/KASH5/SYCE1/DNMT3L	8
ALPHA_BETA_T_CELL_ACTIVATION	7/203	149/17949	0.0015477	0.0431704	0.0402727	NKX2-3/PAX1/MYB/IL2/PLA2G2D/ZAP70/IL21	7
SEXUAL_REPRODUCTION	20/203	850/17949	0.00159519	0.0439097	0.0409624	SHCBP1L/ZNF541/NOBOX/SYCP2/DDX25/IZUMO1R/TAF7L/RHOXF1/ZPBP2/TDRD1/TCP11/FKBP6/KASH5/ADAM29/FOXJ1/KLK14/CLGN/NPPC/OCA2/DNMT3L	20
REGULATION_OF_CELL_ADHESION	18/203	732/17949	0.00169087	0.045939	0.0428554	BLK/ARG1/MYB/IL2/KLRK1/VCAM1/SERPINI2/FOXJ1/SPOCK2/CD27/PLA2G2D/CDKN2A/CCL25/ZAP70/IL21/PAK3/KLRC4-KLRK1/BTLA	18
AUTONOMIC_NERVOUS_SYSTEM_DEVELOPMENT	4/203	46/17949	0.00178782	0.0479503	0.0447318	PHOX2A/RHOXF1/INSM1/VCAM1	4
TOLERANCE_INDUCTION_TO_SELF_ANTIGEN	2/203	6/17949	0.00185302	0.0490699	0.0457762	BLK/AIRE	2
REGULATION_OF_NATURAL_KILLER_CELL_MEDIATED_IMMUNITY	4/203	48/17949	0.00209467	0.0542926	0.0506483	KLRC2/KLRK1/IL21/KLRC4-KLRK1	4
INNATE_IMMUNE_RESPONSE	22/203	997/17949	0.00210215	0.0542926	0.0506483	MUC19/MUC7/IGLL5/NOS2/BLK/IGLL1/CR2/ARG1/TRIM49/TLR10/KLRC2/KLRK1/VCAM1/KIR3DL1/FCN2/COLEC11/PYDC1/CCL25/ZAP70/IL21/PAK3/KLRC4-KLRK1	22
NEGATIVE_REGULATION_OF_IMMUNE_SYSTEM_PROCESS	12/203	403/17949	0.00218768	0.0558125	0.0520662	BLK/ZPBP2/ARG1/TNFRSF13B/IL2/KLRK1/FOXJ1/FCRL3/CNR2/PLA2G2D/CCL25/KLRC4-KLRK1	12
GAMETE_GENERATION	17/203	694/17949	0.00235787	0.0594297	0.0554406	SHCBP1L/ZNF541/NOBOX/SYCP2/DDX25/TAF7L/RHOXF1/ZPBP2/TDRD1/TCP11/FKBP6/KASH5/ADAM29/FOXJ1/NPPC/OCA2/DNMT3L	17
SYNAPTONEMAL_COMPLEX_ORGANIZATION	3/203	24/17949	0.00242136	0.0603033	0.0562556	SYCP2/STAG3/SYCE1	3
PLASMA_CELL_DIFFERENTIATION	2/203	7/17949	0.00257493	0.0619168	0.0577607	NKX2-3/IL2	2
LIPID_HYDROXYLATION	2/203	7/17949	0.00257493	0.0619168	0.0577607	CYP4A22/CYP2E1	2
NORADRENERGIC_NEURON_DIFFERENTIATION	2/203	7/17949	0.00257493	0.0619168	0.0577607	PHOX2A/INSM1	2
MATURE_B_CELL_DIFFERENTIATION_INVOLVED_IN_IMMUNE_RESPONSE	3/203	26/17949	0.00305925	0.0727266	0.067845	NKX2-3/IL2/IL21	3
RESPONSE_TO_ETHANOL	6/203	126/17949	0.00311348	0.0731842	0.0682719	CYP2E1/IL2/VCAM1/CD27/NPPC/GRIN2A	6
ANTIGEN_RECEPTOR_MEDIATED_SIGNALING_PATHWAY	10/203	316/17949	0.00327808	0.0761972	0.0710827	MS4A1/IGLL5/BLK/IGLL1/CD19/CD79A/FCRL3/ZAP70/PAK3/FYB2	10
MULTI_ORGANISM_PROCESS	23/203	1102/17949	0.00335997	0.0762865	0.0711659	SHCBP1L/ZNF541/NOBOX/SYCP2/DDX25/IZUMO1R/TAF7L/TAC3/RHOXF1/ZPBP2/TDRD1/ARG1/TCP11/FKBP6/KASH5/ADAM29/PNOC/FOXJ1/KLK14/CLGN/NPPC/OCA2/DNMT3L	23
POSITIVE_REGULATION_OF_CELL_ADHESION	12/203	425/17949	0.00336874	0.0762865	0.0711659	MYB/IL2/KLRK1/VCAM1/SPOCK2/CD27/CCL25/ZAP70/IL21/PAK3/KLRC4-KLRK1/BTLA	12
MEIOTIC_CHROMOSOME_SEGREGATION	5/203	89/17949	0.00339132	0.0762865	0.0711659	SYCP2/STAG3/MAJIN/KASH5/SYCE1	5
B_CELL_MEDIATED_IMMUNITY	8/203	219/17949	0.00353365	0.0786426	0.0733639	IGLL5/IGLL1/CR2/CD19/FCER2/IL2/FOXJ1/CD27	8
TOLERANCE_INDUCTION	3/203	28/17949	0.00379128	0.0826183	0.0770727	BLK/FOXJ1/AIRE	3
REGULATION_OF_B_CELL_RECEPTOR_SIGNALING_PATHWAY	3/203	28/17949	0.00379128	0.0826183	0.0770727	BLK/CD19/FCRL3	3
CHROMOSOME_LOCALIZATION_TO_NUCLEAR_ENVELOPE_INVOLVED_IN_HOMOLOGOUS_CHROMOSOME_SEGREGATION	2/203	9/17949	0.00434882	0.0928341	0.0866028	MAJIN/KASH5	2
REGULATION_OF_NATURAL_KILLER_CELL_CHEMOTAXIS	2/203	9/17949	0.00434882	0.0928341	0.0866028	KLRK1/KLRC4-KLRK1	2
LYMPHOCYTE_COSTIMULATION	4/203	59/17949	0.00444943	0.0940223	0.0877112	KLRK1/PAK3/KLRC4-KLRK1/BTLA	4
REGULATION_OF_B_CELL_DIFFERENTIATION	3/203	30/17949	0.00462143	0.0966803	0.0901909	IL2/FCRL3/CD27	3
LEUKOCYTE_MEDIATED_IMMUNITY	19/203	873/17949	0.00487422	0.100959	0.0941825	SERPINB12/IGLL5/NOS2/BLK/IGLL1/FLG2/CR2/CD19/ARG1/FCER2/IL2/KLRC2/KLRK1/KIR3DL1/FOXJ1/CD27/IL21/KLRC4-KLRK1/AIRE	19
EPITHELIUM_DEVELOPMENT	25/203	1275/17949	0.00503036	0.103065	0.0961472	LCE3B/KRT24/NPHS2/KRTAP9-8/TGM3/PAX1/FLG2/INSM1/KRTAP9-4/LCE2D/LCE3A/LCE1F/ACER1/LCE2C/FOXJ1/KRT38/KRT36/KLK14/BFSP2/LCE1A/FLG/GSTA1/KRTAP5-4/RPTN/AIRE	25
EPIDERMIS_MORPHOGENESIS	3/203	31/17949	0.00507443	0.103065	0.0961472	TGM3/FLG2/KLK14	3
MALE_GAMETE_GENERATION	14/203	566/17949	0.00517643	0.104126	0.0971367	SHCBP1L/ZNF541/SYCP2/DDX25/TAF7L/ZPBP2/TDRD1/TCP11/FKBP6/KASH5/ADAM29/FOXJ1/OCA2/DNMT3L	14
POSITIVE_REGULATION_OF_B_CELL_ACTIVATION	6/203	143/17949	0.00576944	0.114949	0.107233	IGLL5/IGLL1/IL2/FCRL3/CD27/IL21	6
NEGATIVE_REGULATION_OF_B_CELL_ACTIVATION	3/203	33/17949	0.00605833	0.119566	0.111541	BLK/TNFRSF13B/FOXJ1	3
NATURAL_KILLER_CELL_CHEMOTAXIS	2/203	11/17949	0.00654586	0.126796	0.118285	KLRK1/KLRC4-KLRK1	2
ARGININE_CATABOLIC_PROCESS	2/203	11/17949	0.00654586	0.126796	0.118285	NOS2/ARG1	2
T_CELL_PROLIFERATION	7/203	195/17949	0.00683439	0.13117	0.122366	ARG1/IL2/VCAM1/FOXJ1/PLA2G2D/ZAP70/IL21	7
REGULATION_OF_IMMUNOGLOBULIN_PRODUCTION	4/203	67/17949	0.00698795	0.132898	0.123978	ZPBP2/IL2/FCRL3/MZB1	4
PEPTIDE_CROSS_LINKING	3/203	35/17949	0.00714854	0.134727	0.125684	TGM3/SPOCK2/FLG	3
RESPONSE_TO_BACTERIUM	16/203	717/17949	0.00759181	0.139611	0.13024	LCE3B/MS4A1/IGLL5/NOS2/IGLL1/ARG1/CYP2E1/LCE3A/STATH/NUGGC/REN/VCAM1/FCN2/CNR2/REG4/GPR31	16
NERVE_DEVELOPMENT	4/203	69/17949	0.00774548	0.139611	0.13024	DRGX/PHOX2A/VCAM1/RNF165	4
ADAPTIVE_IMMUNE_RESPONSE_BASED_ON_SOMATIC_RECOMBINATION_OF_IMMUNE_RECEPTORS_BUILT_FROM_IMMUNOGLOBULIN_SUPERFAMILY_DOMAINS	10/203	358/17949	0.00774616	0.139611	0.13024	IGLL5/IGLL1/CR2/CD19/ARG1/FCER2/IL2/FOXJ1/CD27/AIRE	10
COMPLEMENT_ACTIVATION_LECTIN_PATHWAY	2/203	12/17949	0.00779686	0.139611	0.13024	FCN2/COLEC11	2
NEGATIVE_T_CELL_SELECTION	2/203	12/17949	0.00779686	0.139611	0.13024	ZAP70/AIRE	2
NEGATIVE_REGULATION_OF_CELL_ACTIVATION	7/203	200/17949	0.00780806	0.139611	0.13024	BLK/ARG1/TNFRSF13B/IL2/FOXJ1/CNR2/PLA2G2D	7
POSITIVE_REGULATION_OF_DEFENSE_RESPONSE	10/203	359/17949	0.0078918	0.139739	0.130359	MUC19/MUC7/ARG1/IL2/TLR10/KLRC2/KLRK1/IL21/PAK3/KLRC4-KLRK1	10
NEGATIVE_REGULATION_OF_LYMPHOCYTE_ACTIVATION	6/203	153/17949	0.00794883	0.139739	0.130359	BLK/ARG1/TNFRSF13B/IL2/FOXJ1/PLA2G2D	6
SECOND_MESSENGER_MEDIATED_SIGNALING	9/203	306/17949	0.0082266	0.143417	0.13379	NOS2/TCP11/NR5A1/VCAM1/CXCR5/XCR1/ZAP70/NPPC/GRIN2A	9
POSITIVE_REGULATION_OF_RESPONSE_TO_BIOTIC_STIMULUS	8/203	256/17949	0.00883906	0.152821	0.142563	MUC19/MUC7/ARG1/KLRC2/KLRK1/IL21/PAK3/KLRC4-KLRK1	8
REGULATION_OF_SHORT_TERM_NEURONAL_SYNAPTIC_PLASTICITY	2/203	13/17949	0.0091463	0.154307	0.143949	SHISA8/SHISA9	2
REGULATION_OF_HUMORAL_IMMUNE_RESPONSE_MEDIATED_BY_CIRCULATING_IMMUNOGLOBULIN	2/203	13/17949	0.0091463	0.154307	0.143949	FCER2/FOXJ1	2
GLOMERULAR_EPITHELIAL_CELL_DEVELOPMENT	2/203	13/17949	0.0091463	0.154307	0.143949	NPHS2/FOXJ1	2
NEGATIVE_REGULATION_OF_PRODUCTION_OF_MOLECULAR_MEDIATOR_OF_IMMUNE_RESPONSE	3/203	39/17949	0.00965803	0.161637	0.150787	ZPBP2/ARG1/FCRL3	3
GERM_CELL_DEVELOPMENT	8/203	261/17949	0.00986295	0.163756	0.152765	NOBOX/DDX25/ZPBP2/TDRD1/TCP11/KASH5/NPPC/OCA2	8
POSITIVE_REGULATION_OF_B_CELL_PROLIFERATION	3/203	40/17949	0.0103555	0.169842	0.158442	IL2/FCRL3/IL21	3
REGULATION_OF_NUCLEAR_CELL_CYCLE_DNA_REPLICATION	2/203	14/17949	0.0105918	0.169842	0.158442	AICDA/NUGGC	2
NEGATIVE_REGULATION_OF_IMMUNOGLOBULIN_PRODUCTION	2/203	14/17949	0.0105918	0.169842	0.158442	ZPBP2/FCRL3	2
URATE_METABOLIC_PROCESS	2/203	14/17949	0.0105918	0.169842	0.158442	SLC17A3/SLC22A11	2
LYMPHOCYTE_MIGRATION	5/203	117/17949	0.0106354	0.169842	0.158442	KLRK1/CCL25/ZAP70/KLRC4-KLRK1/AIRE	5
RESPONSE_TO_AMINE	3/203	42/17949	0.0118363	0.187587	0.174995	ARG1/CNR2/GRIN2A	3
POSITIVE_REGULATION_OF_B_CELL_DIFFERENTIATION	2/203	15/17949	0.0121311	0.187665	0.175068	IL2/CD27	2
ENTERIC_NERVOUS_SYSTEM_DEVELOPMENT	2/203	15/17949	0.0121311	0.187665	0.175068	PHOX2A/RHOXF1	2
NEGATIVE_REGULATION_OF_LYMPHOCYTE_MIGRATION	2/203	15/17949	0.0121311	0.187665	0.175068	KLRK1/KLRC4-KLRK1	2
LEUKOCYTE_HOMEOSTASIS	4/203	79/17949	0.0123412	0.187665	0.175068	NKX2-3/TNFRSF13B/TNFRSF17/IL2	4
B_CELL_ACTIVATION_INVOLVED_IN_IMMUNE_RESPONSE	4/203	79/17949	0.0123412	0.187665	0.175068	NKX2-3/CD19/IL2/IL21	4
DEVELOPMENTAL_PROCESS_INVOLVED_IN_REPRODUCTION	19/203	957/17949	0.0123794	0.187665	0.175068	SHCBP1L/ZNF541/NOBOX/SYCP2/DDX25/TAF7L/ZPBP2/TDRD1/TCP11/FKBP6/DMRTA2/KASH5/NR5A1/REN/ADAM29/FOXJ1/NPPC/OCA2/DNMT3L	19
RETINA_HOMEOSTASIS	4/203	80/17949	0.0128785	0.191784	0.178911	PRR4/AIPL1/ZG16B/SLC28A2	4
REGULATION_OF_LEUKOCYTE_APOPTOTIC_PROCESS	4/203	80/17949	0.0128785	0.191784	0.178911	BLK/IL2/CD27/CDKN2A	4
LEUKOCYTE_MIGRATION	12/203	507/17949	0.0129261	0.191784	0.178911	NKX2-3/IGLL1/KLRK1/VCAM1/CXCR5/FOXJ1/CNR2/FCAMR/CCL25/ZAP70/KLRC4-KLRK1/AIRE	12
COMPLEMENT_ACTIVATION	6/203	171/17949	0.0132713	0.195145	0.182046	IGLL5/IGLL1/CR2/CD19/FCN2/COLEC11	6
REGULATION_OF_NEUROTRANSMITTER_RECEPTOR_ACTIVITY	4/203	81/17949	0.0134306	0.195145	0.182046	SHISA8/SHISA9/GRIN2A/SLURP1	4
REGULATION_OF_NEURONAL_SYNAPTIC_PLASTICITY	3/203	44/17949	0.0134325	0.195145	0.182046	SHISA8/SHISA9/KCNJ10	3
NEUROMUSCULAR_PROCESS_CONTROLLING_POSTURE	2/203	16/17949	0.0137618	0.198546	0.185219	GBX1/SLURP1	2
NEGATIVE_REGULATION_OF_IMMUNE_EFFECTOR_PROCESS	5/203	125/17949	0.0138565	0.198546	0.185219	ZPBP2/ARG1/IL2/FOXJ1/FCRL3	5
REGULATION_OF_LYMPHOCYTE_DIFFERENTIATION	6/203	175/17949	0.0147279	0.209396	0.195341	MYB/IL2/FOXJ1/FCRL3/CD27/ZAP70	6
SENSORY_PERCEPTION	19/203	975/17949	0.0148139	0.209396	0.195341	SMR3B/GBX1/SOX14/DRGX/PRR4/LHFPL4/CA6/KCNA2/RTP5/AIPL1/PNOC/SYT10/CNR2/BFSP2/MYO3A/OR2I1P/KCNJ10/GRIN2A/CEACAM16	19
MALE_MEIOTIC_NUCLEAR_DIVISION	3/203	46/17949	0.0151455	0.21026	0.196146	SHCBP1L/SYCP2/DNMT3L	3
NEGATIVE_REGULATION_OF_LEUKOCYTE_MIGRATION	3/203	46/17949	0.0151455	0.21026	0.196146	KLRK1/CCL25/KLRC4-KLRK1	3
NATURAL_KILLER_CELL_ACTIVATION	4/203	84/17949	0.0151765	0.21026	0.196146	IL2/KLRC2/KLRK1/KLRC4-KLRK1	4
NEGATIVE_REGULATION_OF_B_CELL_PROLIFERATION	2/203	17/17949	0.0154817	0.211684	0.197476	BLK/TNFRSF13B	2
LYMPH_NODE_DEVELOPMENT	2/203	17/17949	0.0154817	0.211684	0.197476	NKX2-3/CXCR5	2
DEFENSE_RESPONSE_TO_GRAM_NEGATIVE_BACTERIUM	4/203	85/17949	0.0157887	0.214481	0.200084	LCE3B/NOS2/LCE3A/FCN2	4
BIOLOGICAL_ADHESION	26/203	1481/17949	0.0165131	0.222874	0.207914	IZUMO1R/BLK/FLG2/ARG1/CLDN10/MYB/IL2/KLRK1/VCAM1/SERPINI2/FOXJ1/SPOCK2/COL6A5/CD27/PLA2G2D/CDKN2A/CCL25/ZAP70/IL21/PAK3/FYB2/SIGLEC11/KLRC4-KLRK1/BTLA/SLURP1/HEPACAM	26
POSITIVE_REGULATION_OF_INTERLEUKIN_17_PRODUCTION	2/203	18/17949	0.0172886	0.230368	0.214905	IL2/IL21	2
PIRNA_METABOLIC_PROCESS	2/203	18/17949	0.0172886	0.230368	0.214905	TDRD1/FKBP6	2
NEGATIVE_REGULATION_OF_LEUKOCYTE_CHEMOTAXIS	2/203	19/17949	0.0191804	0.252361	0.235422	KLRK1/KLRC4-KLRK1	2
REGULATION_OF_B_CELL_APOPTOTIC_PROCESS	2/203	19/17949	0.0191804	0.252361	0.235422	BLK/IL2	2
COLLAGEN_BIOSYNTHETIC_PROCESS	3/203	51/17949	0.0199443	0.260771	0.243268	ARG1/MYB/NPPC	3
CYTOKINE_MEDIATED_SIGNALING_PATHWAY	16/203	803/17949	0.0203358	0.263282	0.245609	IL17REL/NOS2/ARG1/TNFRSF13B/TNFRSF17/FCER2/IL2/VCAM1/CXCR5/XCR1/CD27/PYDC1/CCL25/IL17RB/IL21/C1QTNF4	16
NEGATIVE_REGULATION_OF_LEUKOCYTE_CELL_CELL_ADHESION	5/203	138/17949	0.020388	0.263282	0.245609	ARG1/IL2/FOXJ1/PLA2G2D/CCL25	5
LYMPHOCYTE_ACTIVATION_INVOLVED_IN_IMMUNE_RESPONSE	6/203	189/17949	0.0206971	0.265007	0.247219	NKX2-3/CD19/MYB/IL2/KLRC2/IL21	6
NEGATIVE_REGULATION_OF_ADAPTIVE_IMMUNE_RESPONSE	3/203	52/17949	0.0209931	0.265007	0.247219	ARG1/IL2/FOXJ1	3
BASE_CONVERSION_OR_SUBSTITUTION_EDITING	2/203	20/17949	0.0211549	0.265007	0.247219	ADARB2/AICDA	2
EPOXYGENASE_P450_PATHWAY	2/203	20/17949	0.0211549	0.265007	0.247219	CYP2E1/CYP4F12	2
ARGININE_METABOLIC_PROCESS	2/203	20/17949	0.0211549	0.265007	0.247219	NOS2/ARG1	2
REGULATION_OF_B_CELL_MEDIATED_IMMUNITY	3/203	54/17949	0.02318	0.279054	0.260323	FCER2/IL2/FOXJ1	3
REGULATION_OF_LYMPHOCYTE_APOPTOTIC_PROCESS	3/203	54/17949	0.02318	0.279054	0.260323	BLK/IL2/CD27	3
ADRENAL_GLAND_DEVELOPMENT	2/203	21/17949	0.0232101	0.279054	0.260323	INSM1/NR5A1	2
LINOLEIC_ACID_METABOLIC_PROCESS	2/203	21/17949	0.0232101	0.279054	0.260323	CYP4A22/GSTA1	2
SYMPATHETIC_NERVOUS_SYSTEM_DEVELOPMENT	2/203	21/17949	0.0232101	0.279054	0.260323	PHOX2A/INSM1	2
GLOMERULAR_EPITHELIAL_CELL_DIFFERENTIATION	2/203	21/17949	0.0232101	0.279054	0.260323	NPHS2/FOXJ1	2
REGULATION_OF_CELL_MATURATION	2/203	21/17949	0.0232101	0.279054	0.260323	TCP11/NPPC	2
IMMUNOGLOBULIN_PRODUCTION	6/203	197/17949	0.0247561	0.295942	0.276077	ZPBP2/AICDA/IL2/FCRL3/MZB1/IL21	6
REGULATION_OF_T_CELL_DIFFERENTIATION	5/203	146/17949	0.0252664	0.296196	0.276315	MYB/IL2/FOXJ1/CD27/ZAP70	5
REGULATION_OF_PRODUCTION_OF_MOLECULAR_MEDIATOR_OF_IMMUNE_RESPONSE	5/203	146/17949	0.0252664	0.296196	0.276315	ZPBP2/ARG1/IL2/FCRL3/MZB1	5
CALCIUM_MEDIATED_SIGNALING	6/203	198/17949	0.0252983	0.296196	0.276315	NR5A1/VCAM1/CXCR5/XCR1/ZAP70/GRIN2A	6
THYMIC_T_CELL_SELECTION	2/203	22/17949	0.0253437	0.296196	0.276315	ZAP70/AIRE	2
REGULATION_OF_DEFENSE_RESPONSE	14/203	692/17949	0.0259401	0.297383	0.277422	MUC19/MUC7/ARG1/IL2/TLR10/KLRC2/KLRK1/KLKB1/CNR2/PLA2G2D/IL21/PAK3/KLRC4-KLRK1/GPR31	14
SENSORY_PERCEPTION_OF_PAIN	4/203	99/17949	0.0260139	0.297383	0.277422	SMR3B/KCNA2/CNR2/GRIN2A	4
POSITIVE_REGULATION_OF_T_CELL_PROLIFERATION	4/203	99/17949	0.0260139	0.297383	0.277422	IL2/VCAM1/ZAP70/IL21	4
DNA_METHYLATION_OR_DEMETHYLATION	4/203	99/17949	0.0260139	0.297383	0.277422	TDRD1/FKBP6/AICDA/DNMT3L	4
NEGATIVE_REGULATION_OF_PEPTIDASE_ACTIVITY	7/203	255/17949	0.0262333	0.297786	0.277798	SMR3B/SPINK7/SERPINB12/SERPINI2/SERPINA12/SPOCK2/CD27	7
REGULATION_OF_INNATE_IMMUNE_RESPONSE	8/203	313/17949	0.0263339	0.297786	0.277798	MUC19/MUC7/ARG1/KLRC2/KLRK1/IL21/PAK3/KLRC4-KLRK1	8
POSITIVE_REGULATION_OF_LEUKOCYTE_PROLIFERATION	5/203	148/17949	0.0265932	0.298512	0.278475	IL2/VCAM1/FCRL3/ZAP70/IL21	5
LYMPHOCYTE_HOMEOSTASIS	3/203	57/17949	0.0266835	0.298512	0.278475	TNFRSF13B/TNFRSF17/IL2	3
HUMORAL_IMMUNE_RESPONSE_MEDIATED_BY_CIRCULATING_IMMUNOGLOBULIN	5/203	149/17949	0.027273	0.298668	0.278621	IGLL5/IGLL1/CR2/FCER2/FOXJ1	5
POSITIVE_REGULATION_OF_TISSUE_REMODELING	2/203	23/17949	0.027554	0.298668	0.278621	IL2/IL21	2
PYRIMIDINE_NUCLEOSIDE_CATABOLIC_PROCESS	2/203	23/17949	0.027554	0.298668	0.278621	AICDA/UPB1	2
INNERVATION	2/203	23/17949	0.027554	0.298668	0.278621	VCAM1/RNF165	2
RENAL_SYSTEM_PROCESS_INVOLVED_IN_REGULATION_OF_SYSTEMIC_ARTERIAL_BLOOD_PRESSURE	2/203	23/17949	0.027554	0.298668	0.278621	REN/CYP4F12	2
NEGATIVE_REGULATION_OF_MONONUCLEAR_CELL_MIGRATION	2/203	23/17949	0.027554	0.298668	0.278621	KLRK1/KLRC4-KLRK1	2
POSITIVE_REGULATION_OF_LYMPHOCYTE_DIFFERENTIATION	4/203	101/17949	0.0277342	0.299072	0.278998	MYB/IL2/CD27/ZAP70	4
LEUKOCYTE_APOPTOTIC_PROCESS	4/203	102/17949	0.0286193	0.307033	0.286424	BLK/IL2/CD27/CDKN2A	4
ARACHIDONIC_ACID_METABOLIC_PROCESS	3/203	59/17949	0.0291676	0.311319	0.290422	CYP4A22/CYP2E1/CYP4F12	3
INDOLE_CONTAINING_COMPOUND_METABOLIC_PROCESS	2/203	24/17949	0.0298388	0.313682	0.292627	IDO2/GRIN2A	2
INTERMEDIATE_FILAMENT_ORGANIZATION	2/203	24/17949	0.0298388	0.313682	0.292627	NEFH/BFSP2	2
GLOMERULAR_EPITHELIUM_DEVELOPMENT	2/203	24/17949	0.0298388	0.313682	0.292627	NPHS2/FOXJ1	2
SPERM_EGG_RECOGNITION	3/203	61/17949	0.0317699	0.331503	0.309251	IZUMO1R/ZPBP2/CLGN	3
B_CELL_APOPTOTIC_PROCESS	2/203	25/17949	0.0321961	0.331503	0.309251	BLK/IL2	2
BENZENE_CONTAINING_COMPOUND_METABOLIC_PROCESS	2/203	25/17949	0.0321961	0.331503	0.309251	CYP2E1/IDO2	2
WALKING_BEHAVIOR	2/203	25/17949	0.0321961	0.331503	0.309251	GBX1/KCNJ10	2
PHENOL_CONTAINING_COMPOUND_METABOLIC_PROCESS	4/203	106/17949	0.0323263	0.331503	0.309251	INSM1/CYP2E1/GRIN2A/OCA2	4
ACUTE_INFLAMMATORY_RESPONSE	4/203	107/17949	0.033295	0.339771	0.316965	MRGPRX1/VCAM1/KLKB1/PLA2G2D	4
LYMPHOCYTE_CHEMOTAXIS	3/203	63/17949	0.0344897	0.343289	0.320246	KLRK1/CCL25/KLRC4-KLRK1	3
REGULATION_OF_LYMPHOCYTE_MIGRATION	3/203	63/17949	0.0344897	0.343289	0.320246	KLRK1/KLRC4-KLRK1/AIRE	3
REGULATION_OF_WATER_LOSS_VIA_SKIN	2/203	26/17949	0.0346242	0.343289	0.320246	FLG2/FLG	2
REGULATION_OF_LYMPHOCYTE_CHEMOTAXIS	2/203	26/17949	0.0346242	0.343289	0.320246	KLRK1/KLRC4-KLRK1	2
POSITIVE_REGULATION_OF_LEUKOCYTE_APOPTOTIC_PROCESS	2/203	26/17949	0.0346242	0.343289	0.320246	BLK/CDKN2A	2
REGULATION_OF_AMPA_RECEPTOR_ACTIVITY	2/203	26/17949	0.0346242	0.343289	0.320246	SHISA8/SHISA9	2
NUCLEAR_CHROMOSOME_SEGREGATION	7/203	273/17949	0.0360063	0.355308	0.331458	SMC1B/SYCP2/STAG3/MAJIN/KASH5/KIF25/SYCE1	7
GLUTAMINE_FAMILY_AMINO_ACID_CATABOLIC_PROCESS	2/203	27/17949	0.0371211	0.364588	0.340116	NOS2/ARG1	2
SENSORY_PERCEPTION_OF_LIGHT_STIMULUS	6/203	218/17949	0.0378451	0.369963	0.34513	SOX14/PRR4/AIPL1/BFSP2/MYO3A/KCNJ10	6
NEGATIVE_REGULATION_OF_T_CELL_PROLIFERATION	3/203	66/17949	0.0387882	0.375671	0.350455	ARG1/FOXJ1/PLA2G2D	3
REGULATION_OF_ANTIGEN_RECEPTOR_MEDIATED_SIGNALING_PATHWAY	3/203	66/17949	0.0387882	0.375671	0.350455	BLK/CD19/FCRL3	3
REGULATION_OF_ALPHA_BETA_T_CELL_DIFFERENTIATION	3/203	67/17949	0.0402788	0.386529	0.360584	MYB/IL2/ZAP70	3
POSITIVE_REGULATION_OF_NIK_NF_KAPPAB_SIGNALING	3/203	67/17949	0.0402788	0.386529	0.360584	TCIM/CD27/C1QTNF4	3
CELL_MATURATION	5/203	166/17949	0.0405434	0.387291	0.361295	TCP11/REN/BFSP2/NPPC/IL21	5
UNSATURATED_FATTY_ACID_METABOLIC_PROCESS	4/203	115/17949	0.0416516	0.396069	0.369484	CYP4A22/CYP2E1/CYP4F12/GSTA1	4
CELL_CELL_ADHESION	16/203	880/17949	0.0419552	0.397151	0.370493	BLK/ARG1/CLDN10/MYB/IL2/KLRK1/VCAM1/FOXJ1/CD27/PLA2G2D/CCL25/ZAP70/IL21/PAK3/KLRC4-KLRK1/BTLA	16
SPINAL_CORD_MOTOR_NEURON_DIFFERENTIATION	2/203	29/17949	0.0423139	0.398742	0.371977	GBX1/PHOX2A	2
CELL_RECOGNITION	6/203	225/17949	0.0430321	0.403691	0.376594	IZUMO1R/IGLL5/IGLL1/ZPBP2/FCN2/CLGN	6
POSITIVE_REGULATION_OF_TYROSINE_PHOSPHORYLATION_OF_STAT_PROTEIN	3/203	69/17949	0.043346	0.404821	0.377648	CSH2/IL2/IL21	3
PRODUCTION_OF_MOLECULAR_MEDIATOR_OF_IMMUNE_RESPONSE	7/203	285/17949	0.0437101	0.406407	0.379128	ZPBP2/ARG1/AICDA/IL2/FCRL3/MZB1/IL21	7
RESPONSE_TO_AMPHETAMINE	2/203	30/17949	0.0450062	0.413486	0.385731	CNR2/GRIN2A	2
LEUKOCYTE_TETHERING_OR_ROLLING	2/203	30/17949	0.0450062	0.413486	0.385731	VCAM1/CCL25	2
INNATE_IMMUNE_RESPONSE_ACTIVATING_SIGNAL_TRANSDUCTION	4/203	118/17949	0.0450644	0.413486	0.385731	MUC19/MUC7/KLRC2/PAK3	4
OLEFINIC_COMPOUND_METABOLIC_PROCESS	4/203	119/17949	0.0462358	0.422381	0.39403	CYP4A22/CYP2E1/CYP4F12/GSTA1	4
LYMPHOCYTE_APOPTOTIC_PROCESS	3/203	71/17949	0.0465266	0.42319	0.394784	BLK/IL2/CD27	3
LONG_CHAIN_FATTY_ACID_METABOLIC_PROCESS	4/203	120/17949	0.0474241	0.428816	0.400033	CYP4A22/CYP2E1/CYP4F12/GSTA1	4
MULTICELLULAR_ORGANISM_AGING	2/203	31/17949	0.0477601	0.428816	0.400033	NR5A1/RNF165	2
NEGATIVE_REGULATION_OF_LYMPHOCYTE_APOPTOTIC_PROCESS	2/203	31/17949	0.0477601	0.428816	0.400033	IL2/CD27	2
NEGATIVE_REGULATION_OF_PROTEIN_CATABOLIC_PROCESS	4/203	121/17949	0.0486292	0.431595	0.402625	SERPINB12/NOS2/MGAT3/GRIN2A	4
DNA_MODIFICATION	4/203	121/17949	0.0486292	0.431595	0.402625	TDRD1/FKBP6/AICDA/DNMT3L	4
RESPONSE_TO_ALCOHOL	6/203	233/17949	0.049483	0.431595	0.402625	CYP2E1/IL2/VCAM1/CD27/NPPC/GRIN2A	6
T_CELL_DIFFERENTIATION_IN_THYMUS	3/203	73/17949	0.0498194	0.431595	0.402625	FOXJ1/ZAP70/AIRE	3
T_CELL_DIFFERENTIATION_INVOLVED_IN_IMMUNE_RESPONSE	3/203	73/17949	0.0498194	0.431595	0.402625	MYB/IL2/IL21	3
ORGANELLE_FISSION	10/203	486/17949	0.0501145	0.431595	0.402625	SHCBP1L/MEI1/SMC1B/SYCP2/STAG3/MAJIN/KASH5/KIF25/SYCE1/DNMT3L	10
NERVOUS_SYSTEM_PROCESS	23/203	1418/17949	0.0508536	0.431595	0.402625	SMR3B/GBX1/SOX14/DRGX/PRR4/LHFPL4/SHISA9/CA6/KCNA2/MGAT3/RTP5/AIPL1/PNOC/SYT10/HTR3B/CNR2/BFSP2/MYO3A/OR2I1P/KCNJ10/GRIN2A/SLURP1/CEACAM16	23
ICOSANOID_METABOLIC_PROCESS	4/203	123/17949	0.05109	0.431595	0.402625	CYP4A22/CYP2E1/CYP4F12/GSTA1	4
DNA_METHYLATION	3/203	75/17949	0.0532229	0.431595	0.402625	TDRD1/FKBP6/DNMT3L	3
DOPAMINE_SECRETION	2/203	33/17949	0.0534459	0.431595	0.402625	KCNA2/SYT10	2
MENAQUINONE_METABOLIC_PROCESS	1/203	5/17949	0.0552904	0.431595	0.402625	CYP4F12	1
SIALIC_ACID_TRANSPORT	1/203	5/17949	0.0552904	0.431595	0.402625	SLC17A3	1
PYRIMIDINE_NUCLEOBASE_TRANSPORT	1/203	5/17949	0.0552904	0.431595	0.402625	SLC28A2	1
PYRIMIDINE_NUCLEOSIDE_TRANSPORT	1/203	5/17949	0.0552904	0.431595	0.402625	SLC28A2	1
PROPRIOCEPTION	1/203	5/17949	0.0552904	0.431595	0.402625	GBX1	1
TRYPTOPHAN_CATABOLIC_PROCESS_TO_KYNURENINE	1/203	5/17949	0.0552904	0.431595	0.402625	IDO2	1
SOMATIC_MOTOR_NEURON_DIFFERENTIATION	1/203	5/17949	0.0552904	0.431595	0.402625	PHOX2A	1
CEREBRAL_CORTEX_REGIONALIZATION	1/203	5/17949	0.0552904	0.431595	0.402625	DMRTA2	1
B_1_B_CELL_DIFFERENTIATION	1/203	5/17949	0.0552904	0.431595	0.402625	CD19	1
MEMBRANE_TO_MEMBRANE_DOCKING	1/203	5/17949	0.0552904	0.431595	0.402625	VCAM1	1
NEGATIVE_REGULATION_OF_SYNAPTIC_TRANSMISSION_GABAERGIC	1/203	5/17949	0.0552904	0.431595	0.402625	CNR2	1
DNA_METHYLATION_ON_CYTOSINE	1/203	5/17949	0.0552904	0.431595	0.402625	DNMT3L	1
POSITIVE_REGULATION_OF_HIPPO_SIGNALING	1/203	5/17949	0.0552904	0.431595	0.402625	FRMD1	1
LEUKOTRIENE_B4_CATABOLIC_PROCESS	1/203	5/17949	0.0552904	0.431595	0.402625	CYP4F12	1
PHYLLOQUINONE_METABOLIC_PROCESS	1/203	5/17949	0.0552904	0.431595	0.402625	CYP4F12	1
TOLERANCE_INDUCTION_DEPENDENT_UPON_IMMUNE_RESPONSE	1/203	5/17949	0.0552904	0.431595	0.402625	AIRE	1
NEGATIVE_REGULATION_OF_CHROMATIN_ASSEMBLY_OR_DISASSEMBLY	1/203	5/17949	0.0552904	0.431595	0.402625	AICDA	1
UMP_CATABOLIC_PROCESS	1/203	5/17949	0.0552904	0.431595	0.402625	UPB1	1
AMINO_ACID_NEUROTRANSMITTER_REUPTAKE	1/203	5/17949	0.0552904	0.431595	0.402625	KCNJ10	1
REGULATION_OF_CARDIAC_MUSCLE_TISSUE_DEVELOPMENT	1/203	5/17949	0.0552904	0.431595	0.402625	FGF3	1
SCLEROTOME_DEVELOPMENT	1/203	5/17949	0.0552904	0.431595	0.402625	PAX1	1
MAST_CELL_PROLIFERATION	1/203	5/17949	0.0552904	0.431595	0.402625	BLK	1
REGULATION_OF_NEUTROPHIL_MEDIATED_CYTOTOXICITY	1/203	5/17949	0.0552904	0.431595	0.402625	ARG1	1
LYMPHOCYTE_AGGREGATION	1/203	5/17949	0.0552904	0.431595	0.402625	ZAP70	1
REGULATION_OF_CYSTEINE_TYPE_ENDOPEPTIDASE_ACTIVITY_INVOLVED_IN_EXECUTION_PHASE_OF_APOPTOSIS	1/203	5/17949	0.0552904	0.431595	0.402625	RFPL1	1
NUCLEOSIDE_CATABOLIC_PROCESS	2/203	34/17949	0.0563744	0.438421	0.408993	AICDA/UPB1	2
CELL_CHEMOTAXIS	7/203	305/17949	0.0587726	0.451064	0.420788	KLRK1/VCAM1/CXCR5/XCR1/CNR2/CCL25/KLRC4-KLRK1	7
RESPONSE_TO_INTERLEUKIN_4	2/203	35/17949	0.0593578	0.451064	0.420788	ARG1/RUFY4	2
WATER_HOMEOSTASIS	3/203	79/17949	0.0603555	0.451064	0.420788	FLG2/CYP4F12/FLG	3
FEMALE_GAMETE_GENERATION	4/203	131/17949	0.0616022	0.451064	0.420788	NOBOX/SYCP2/KASH5/NPPC	4
CELL_CELL_RECOGNITION	3/203	80/17949	0.0622052	0.451064	0.420788	IZUMO1R/ZPBP2/CLGN	3
FORELIMB_MORPHOGENESIS	2/203	36/17949	0.0623945	0.451064	0.420788	ALX3/RNF165	2
REGULATORY_T_CELL_DIFFERENTIATION	2/203	36/17949	0.0623945	0.451064	0.420788	IL2/PLA2G2D	2
PYRIMIDINE_NUCLEOSIDE_METABOLIC_PROCESS	2/203	36/17949	0.0623945	0.451064	0.420788	AICDA/UPB1	2
POSITIVE_REGULATION_OF_RESPONSE_TO_EXTERNAL_STIMULUS	10/203	507/17949	0.0629523	0.451064	0.420788	MUC19/MUC7/ARG1/IL2/TLR10/KLRC2/KLRK1/IL21/PAK3/KLRC4-KLRK1	10
NEGATIVE_REGULATION_OF_CELL_CELL_ADHESION	5/203	189/17949	0.063819	0.451064	0.420788	ARG1/IL2/FOXJ1/PLA2G2D/CCL25	5
MONONUCLEAR_CELL_MIGRATION	5/203	189/17949	0.063819	0.451064	0.420788	KLRK1/CCL25/ZAP70/KLRC4-KLRK1/AIRE	5
LIPID_EXPORT_FROM_CELL	3/203	81/17949	0.0640812	0.451064	0.420788	NOS2/MYB/REN	3
PROTEIN_KINASE_A_SIGNALING	2/203	37/17949	0.0654828	0.451064	0.420788	TCP11/TCIM	2
DOPAMINERGIC_NEURON_DIFFERENTIATION	2/203	37/17949	0.0654828	0.451064	0.420788	PHOX2A/DMRTA2	2
PYRIMIDINE_NUCLEOSIDE_MONOPHOSPHATE_CATABOLIC_PROCESS	1/203	6/17949	0.0659779	0.451064	0.420788	UPB1	1
RESPONSE_TO_HERBICIDE	1/203	6/17949	0.0659779	0.451064	0.420788	ARG1	1
POSITIVE_REGULATION_OF_CGMP_MEDIATED_SIGNALING	1/203	6/17949	0.0659779	0.451064	0.420788	NPPC	1
HEXOSE_PHOSPHATE_TRANSPORT	1/203	6/17949	0.0659779	0.451064	0.420788	SLC17A3	1
URATE_TRANSPORT	1/203	6/17949	0.0659779	0.451064	0.420788	SLC17A3	1
MONOTERPENOID_METABOLIC_PROCESS	1/203	6/17949	0.0659779	0.451064	0.420788	CYP2E1	1
PEPTIDE_CROSS_LINKING_VIA_CHONDROITIN_4_SULFATE_GLYCOSAMINOGLYCAN	1/203	6/17949	0.0659779	0.451064	0.420788	SPOCK2	1
REGULATION_OF_BLOOD_VOLUME_BY_RENIN_ANGIOTENSIN	1/203	6/17949	0.0659779	0.451064	0.420788	REN	1
METANEPHRIC_PART_OF_URETERIC_BUD_DEVELOPMENT	1/203	6/17949	0.0659779	0.451064	0.420788	FOXJ1	1
HEPATIC_STELLATE_CELL_ACTIVATION	1/203	6/17949	0.0659779	0.451064	0.420788	MYB	1
GERMINAL_CENTER_B_CELL_DIFFERENTIATION	1/203	6/17949	0.0659779	0.451064	0.420788	IL21	1
MINERALOCORTICOID_SECRETION	1/203	6/17949	0.0659779	0.451064	0.420788	REN	1
B_CELL_PROLIFERATION_INVOLVED_IN_IMMUNE_RESPONSE	1/203	6/17949	0.0659779	0.451064	0.420788	CD19	1
LEUKOTRIENE_B4_METABOLIC_PROCESS	1/203	6/17949	0.0659779	0.451064	0.420788	CYP4F12	1
POLYSACCHARIDE_DIGESTION	1/203	6/17949	0.0659779	0.451064	0.420788	SI	1
NEGATIVE_REGULATION_OF_ACTION_POTENTIAL	1/203	6/17949	0.0659779	0.451064	0.420788	CNR2	1
POSITIVE_REGULATION_OF_HUMORAL_IMMUNE_RESPONSE_MEDIATED_BY_CIRCULATING_IMMUNOGLOBULIN	1/203	6/17949	0.0659779	0.451064	0.420788	FCER2	1
T_FOLLICULAR_HELPER_CELL_DIFFERENTIATION	1/203	6/17949	0.0659779	0.451064	0.420788	IL21	1
THYMOCYTE_MIGRATION	1/203	6/17949	0.0659779	0.451064	0.420788	AIRE	1
CHROMOSOME_ATTACHMENT_TO_THE_NUCLEAR_ENVELOPE	1/203	6/17949	0.0659779	0.451064	0.420788	MAJIN	1
REGULATION_OF_PROTEIN_KINASE_C_ACTIVITY	1/203	6/17949	0.0659779	0.451064	0.420788	TCIM	1
REGULATION_OF_OOCYTE_MATURATION	1/203	6/17949	0.0659779	0.451064	0.420788	NPPC	1
REGULATION_OF_FEMALE_GONAD_DEVELOPMENT	1/203	6/17949	0.0659779	0.451064	0.420788	NR5A1	1
PROTEIN_TETRAMERIZATION	3/203	83/17949	0.0679107	0.462766	0.431704	MS4A1/KIF25/UPB1	3
MEMBRANE_LIPID_CATABOLIC_PROCESS	2/203	38/17949	0.0686214	0.464582	0.433398	ZPBP2/ACER1	2
POSITIVE_REGULATION_OF_B_CELL_MEDIATED_IMMUNITY	2/203	38/17949	0.0686214	0.464582	0.433398	FCER2/IL2	2
FERTILIZATION	5/203	194/17949	0.0696977	0.470347	0.438776	SYCP2/IZUMO1R/ZPBP2/KLK14/CLGN	5
REGULATION_OF_HUMORAL_IMMUNE_RESPONSE	4/203	137/17949	0.0701793	0.472074	0.440387	CR2/CD19/FCER2/FOXJ1	4
REGULATION_OF_T_HELPER_CELL_DIFFERENTIATION	2/203	39/17949	0.0718086	0.478007	0.445921	MYB/IL2	2
OOGENESIS	3/203	85/17949	0.0718422	0.478007	0.445921	NOBOX/KASH5/NPPC	3
REGULATION_OF_PEPTIDASE_ACTIVITY	9/203	453/17949	0.0727286	0.478007	0.445921	SMR3B/SPINK7/SERPINB12/SERPINI2/SERPINA12/SPOCK2/CD27/GRIN2A/RFPL1	9
NEGATIVE_REGULATION_OF_HYDROLASE_ACTIVITY	9/203	454/17949	0.0735089	0.478007	0.445921	SMR3B/SPINK7/SERPINB12/KLRK1/SERPINI2/SERPINA12/SPOCK2/CD27/KLRC4-KLRK1	9
REGULATION_OF_TISSUE_REMODELING	3/203	86/17949	0.0738455	0.478007	0.445921	IL2/MC4R/IL21	3
PYRIMIDINE_CONTAINING_COMPOUND_CATABOLIC_PROCESS	2/203	40/17949	0.075043	0.478007	0.445921	AICDA/UPB1	2
PYRIMIDINE_RIBONUCLEOTIDE_CATABOLIC_PROCESS	1/203	7/17949	0.076545	0.478007	0.445921	UPB1	1
NEGATIVE_REGULATION_OF_T_CELL_DIFFERENTIATION_IN_THYMUS	1/203	7/17949	0.076545	0.478007	0.445921	FOXJ1	1
MEIOTIC_CYTOKINESIS	1/203	7/17949	0.076545	0.478007	0.445921	SHCBP1L	1
NOREPINEPHRINE_BIOSYNTHETIC_PROCESS	1/203	7/17949	0.076545	0.478007	0.445921	INSM1	1
RECOGNITION_OF_APOPTOTIC_CELL	1/203	7/17949	0.076545	0.478007	0.445921	FCN2	1
INTERMEDIATE_FILAMENT_BUNDLE_ASSEMBLY	1/203	7/17949	0.076545	0.478007	0.445921	NEFH	1
DUMP_METABOLIC_PROCESS	1/203	7/17949	0.076545	0.478007	0.445921	UPB1	1
EYE_PIGMENTATION	1/203	7/17949	0.076545	0.478007	0.445921	OCA2	1
MUCOSA_ASSOCIATED_LYMPHOID_TISSUE_DEVELOPMENT	1/203	7/17949	0.076545	0.478007	0.445921	NKX2-3	1
PARATHYROID_GLAND_DEVELOPMENT	1/203	7/17949	0.076545	0.478007	0.445921	PAX1	1
MAMMARY_GLAND_INVOLUTION	1/203	7/17949	0.076545	0.478007	0.445921	ARG1	1
NEGATIVE_REGULATION_OF_HUMORAL_IMMUNE_RESPONSE_MEDIATED_BY_CIRCULATING_IMMUNOGLOBULIN	1/203	7/17949	0.076545	0.478007	0.445921	FOXJ1	1
NEGATIVE_REGULATION_OF_RESPONSE_TO_INTERFERON_GAMMA	1/203	7/17949	0.076545	0.478007	0.445921	ARG1	1
RESPONSE_TO_CGMP	1/203	7/17949	0.076545	0.478007	0.445921	REN	1
PANCREATIC_A_CELL_DIFFERENTIATION	1/203	7/17949	0.076545	0.478007	0.445921	INSM1	1
RESPONSE_TO_GONADOTROPIN_RELEASING_HORMONE	1/203	7/17949	0.076545	0.478007	0.445921	NR5A1	1
NUCLEOSIDE_TRANSMEMBRANE_TRANSPORT	1/203	7/17949	0.076545	0.478007	0.445921	SLC28A2	1
NEGATIVE_REGULATION_OF_CELL_MATURATION	1/203	7/17949	0.076545	0.478007	0.445921	NPPC	1
CELL_POPULATION_PROLIFERATION	29/203	1955/17949	0.0776451	0.480504	0.448251	FGF3/NKX2-3/MS4A1/NOS2/PAX1/BLK/FGF17/CR2/CD19/INSM1/ARG1/TNFRSF13B/CD79A/DMRTA2/MYB/IL2/HMX2/VCAM1/FOXJ1/FCRL3/MZB1/PLA2G2D/CDKN2A/ZAP70/NPPC/IL21/RFPL1/SLURP1/OCA2	29
TYROSINE_PHOSPHORYLATION_OF_STAT_PROTEIN	3/203	88/17949	0.0779262	0.480504	0.448251	CSH2/IL2/IL21	3
ALPHA_AMINO_ACID_CATABOLIC_PROCESS	3/203	88/17949	0.0779262	0.480504	0.448251	NOS2/ARG1/IDO2	3
RESPONSE_TO_PH	2/203	41/17949	0.0783231	0.480504	0.448251	ACER1/GPR31	2
REGULATION_OF_MAST_CELL_ACTIVATION	2/203	41/17949	0.0783231	0.480504	0.448251	BLK/CNR2	2
SENSORY_PERCEPTION_OF_BITTER_TASTE	2/203	41/17949	0.0783231	0.480504	0.448251	CA6/RTP5	2
RESPONSE_TO_CYTOKINE	19/203	1188/17949	0.0802057	0.484015	0.451527	IL17REL/NEFH/NOS2/ARG1/TNFRSF13B/TNFRSF17/FCER2/IL2/VCAM1/CXCR5/XCR1/SPOCK2/CD27/PYDC1/CCL25/IL17RB/RUFY4/IL21/C1QTNF4	19
DETECTION_OF_CHEMICAL_STIMULUS_INVOLVED_IN_SENSORY_PERCEPTION_OF_TASTE	2/203	42/17949	0.0816474	0.484015	0.451527	CA6/RTP5	2
POSITIVE_REGULATION_OF_DENDRITIC_SPINE_DEVELOPMENT	2/203	42/17949	0.0816474	0.484015	0.451527	IL2/PAK3	2
NEUROMUSCULAR_PROCESS	3/203	90/17949	0.0821037	0.484015	0.451527	GBX1/GRIN2A/SLURP1	3
ACTIVATION_OF_INNATE_IMMUNE_RESPONSE	4/203	146/17949	0.0841278	0.484015	0.451527	MUC19/MUC7/KLRC2/PAK3	4
PHAGOCYTOSIS_RECOGNITION	3/203	91/17949	0.0842281	0.484015	0.451527	IGLL5/IGLL1/FCN2	3
VENTRAL_SPINAL_CORD_DEVELOPMENT	2/203	43/17949	0.0850146	0.484015	0.451527	GBX1/PHOX2A	2
ICOSANOID_SECRETION	2/203	43/17949	0.0850146	0.484015	0.451527	NOS2/PLA2G2D	2
INTERLEUKIN_17_PRODUCTION	2/203	43/17949	0.0850146	0.484015	0.451527	IL2/IL21	2
REGULATION_OF_LEUKOCYTE_DEGRANULATION	2/203	43/17949	0.0850146	0.484015	0.451527	BLK/KLRC2	2
PHENOL_CONTAINING_COMPOUND_BIOSYNTHETIC_PROCESS	2/203	43/17949	0.0850146	0.484015	0.451527	INSM1/OCA2	2
PROTEIN_PEPTIDYL_PROLYL_ISOMERIZATION	2/203	43/17949	0.0850146	0.484015	0.451527	FKBP6/AIPL1	2
NEGATIVE_REGULATION_OF_NF_KAPPAB_TRANSCRIPTION_FACTOR_ACTIVITY	3/203	92/17949	0.0863759	0.484015	0.451527	FOXJ1/PYDC1/CDKN2A	3
TACHYKININ_RECEPTOR_SIGNALING_PATHWAY	1/203	8/17949	0.0869932	0.484015	0.451527	TAC3	1
PONS_DEVELOPMENT	1/203	8/17949	0.0869932	0.484015	0.451527	PHOX2A	1
POSITIVE_REGULATION_OF_MYELOID_CELL_APOPTOTIC_PROCESS	1/203	8/17949	0.0869932	0.484015	0.451527	CDKN2A	1
DE_NOVO_NAD_BIOSYNTHETIC_PROCESS	1/203	8/17949	0.0869932	0.484015	0.451527	IDO2	1
INTERLEUKIN_21_MEDIATED_SIGNALING_PATHWAY	1/203	8/17949	0.0869932	0.484015	0.451527	IL21	1
CD4_POSITIVE_CD25_POSITIVE_ALPHA_BETA_REGULATORY_T_CELL_DIFFERENTIATION	1/203	8/17949	0.0869932	0.484015	0.451527	PLA2G2D	1
VITAMIN_K_METABOLIC_PROCESS	1/203	8/17949	0.0869932	0.484015	0.451527	CYP4F12	1
DRINKING_BEHAVIOR	1/203	8/17949	0.0869932	0.484015	0.451527	REN	1
REGULATION_OF_GERMINAL_CENTER_FORMATION	1/203	8/17949	0.0869932	0.484015	0.451527	FOXJ1	1
NEGATIVE_REGULATION_OF_CELLULAR_EXTRAVASATION	1/203	8/17949	0.0869932	0.484015	0.451527	CCL25	1
NEGATIVE_REGULATION_OF_B_CELL_RECEPTOR_SIGNALING_PATHWAY	1/203	8/17949	0.0869932	0.484015	0.451527	FCRL3	1
MEMBRANE_RAFT_LOCALIZATION	1/203	8/17949	0.0869932	0.484015	0.451527	MAL	1
NEUROFILAMENT_CYTOSKELETON_ORGANIZATION	1/203	8/17949	0.0869932	0.484015	0.451527	NEFH	1
TRANSDIFFERENTIATION	1/203	8/17949	0.0869932	0.484015	0.451527	INSM1	1
NEUROENDOCRINE_CELL_DIFFERENTIATION	1/203	8/17949	0.0869932	0.484015	0.451527	INSM1	1
NEUTROPHIL_MEDIATED_KILLING_OF_SYMBIONT_CELL	1/203	8/17949	0.0869932	0.484015	0.451527	ARG1	1
ICOSANOID_CATABOLIC_PROCESS	1/203	8/17949	0.0869932	0.484015	0.451527	CYP4F12	1
POSITIVE_REGULATION_OF_PROTEIN_LOCALIZATION_TO_EARLY_ENDOSOME	1/203	8/17949	0.0869932	0.484015	0.451527	MGAT3	1
REGULATION_OF_LYSOSOMAL_PROTEIN_CATABOLIC_PROCESS	1/203	8/17949	0.0869932	0.484015	0.451527	MGAT3	1
XENOBIOTIC_DETOXIFICATION_BY_TRANSMEMBRANE_EXPORT_ACROSS_THE_PLASMA_MEMBRANE	1/203	8/17949	0.0869932	0.484015	0.451527	SLC17A3	1
REGULATION_OF_MACROPHAGE_APOPTOTIC_PROCESS	1/203	8/17949	0.0869932	0.484015	0.451527	CDKN2A	1
ADENOSINE_TO_INOSINE_EDITING	1/203	8/17949	0.0869932	0.484015	0.451527	ADARB2	1
BINDING_OF_SPERM_TO_ZONA_PELLUCIDA	2/203	44/17949	0.0884233	0.487764	0.455024	ZPBP2/CLGN	2
POSITIVE_REGULATION_OF_IMMUNOGLOBULIN_PRODUCTION	2/203	44/17949	0.0884233	0.487764	0.455024	IL2/MZB1	2
GLYCOSYL_COMPOUND_CATABOLIC_PROCESS	2/203	44/17949	0.0884233	0.487764	0.455024	AICDA/UPB1	2
CHROMOSOME_SEGREGATION	7/203	337/17949	0.0888328	0.487764	0.455024	SMC1B/SYCP2/STAG3/MAJIN/KASH5/KIF25/SYCE1	7
DEFENSE_RESPONSE_TO_BACTERIUM	7/203	337/17949	0.0888328	0.487764	0.455024	LCE3B/IGLL5/NOS2/IGLL1/LCE3A/STATH/FCN2	7
AMINE_TRANSPORT	3/203	94/17949	0.0907407	0.492061	0.459032	KCNA2/ARG1/SYT10	3
DRUG_METABOLIC_PROCESS	2/203	45/17949	0.0918721	0.492061	0.459032	CYP2E1/CYP4F12	2
CRANIAL_NERVE_DEVELOPMENT	2/203	45/17949	0.0918721	0.492061	0.459032	DRGX/PHOX2A	2
NEGATIVE_REGULATION_OF_LYMPHOCYTE_MEDIATED_IMMUNITY	2/203	45/17949	0.0918721	0.492061	0.459032	ARG1/FOXJ1	2
THYMUS_DEVELOPMENT	2/203	45/17949	0.0918721	0.492061	0.459032	PAX1/AIRE	2
CALCIUM_ION_TRANSPORT_INTO_CYTOSOL	4/203	152/17949	0.0941245	0.492061	0.459032	MS4A1/CD19/XCR1/GRIN2A	4
RESPONSE_TO_CHEMOKINE	3/203	96/17949	0.0951958	0.492061	0.459032	CXCR5/XCR1/CCL25	3
ACTIVATED_T_CELL_PROLIFERATION	2/203	46/17949	0.0953596	0.492061	0.459032	ARG1/IL2	2
NEGATIVE_REGULATION_OF_LEUKOCYTE_APOPTOTIC_PROCESS	2/203	46/17949	0.0953596	0.492061	0.459032	IL2/CD27	2
MALE_SEX_DIFFERENTIATION	4/203	153/17949	0.0958432	0.492061	0.459032	SYCP2/NR5A1/REN/ADAM29	4
NEGATIVE_REGULATION_OF_PROTEOLYSIS	7/203	344/17949	0.0963887	0.492061	0.459032	SMR3B/SPINK7/SERPINB12/SERPINI2/SERPINA12/SPOCK2/CD27	7
RIBONUCLEOSIDE_MONOPHOSPHATE_CATABOLIC_PROCESS	1/203	9/17949	0.0973238	0.492061	0.459032	UPB1	1
DEOXYRIBONUCLEOSIDE_MONOPHOSPHATE_CATABOLIC_PROCESS	1/203	9/17949	0.0973238	0.492061	0.459032	UPB1	1
NUCLEOBASE_TRANSPORT	1/203	9/17949	0.0973238	0.492061	0.459032	SLC28A2	1
NUCLEOSIDE_TRANSPORT	1/203	9/17949	0.0973238	0.492061	0.459032	SLC28A2	1
CRANIAL_NERVE_FORMATION	1/203	9/17949	0.0973238	0.492061	0.459032	PHOX2A	1
POSITIVE_REGULATION_OF_GUANYLATE_CYCLASE_ACTIVITY	1/203	9/17949	0.0973238	0.492061	0.459032	NOS2	1
CANNABINOID_SIGNALING_PATHWAY	1/203	9/17949	0.0973238	0.492061	0.459032	CNR2	1
NATURAL_KILLER_CELL_DEGRANULATION	1/203	9/17949	0.0973238	0.492061	0.459032	KLRC2	1
BIOLOGICAL_PHASE	1/203	9/17949	0.0973238	0.492061	0.459032	SYCP2	1
REGULATION_OF_MITOTIC_CENTROSOME_SEPARATION	1/203	9/17949	0.0973238	0.492061	0.459032	KIF25	1
POSITIVE_REGULATION_OF_ISOTYPE_SWITCHING_TO_IGG_ISOTYPES	1/203	9/17949	0.0973238	0.492061	0.459032	IL2	1
POSITIVE_REGULATION_OF_HISTONE_H3_K9_METHYLATION	1/203	9/17949	0.0973238	0.492061	0.459032	MYB	1
REGULATION_OF_RESTING_MEMBRANE_POTENTIAL	1/203	9/17949	0.0973238	0.492061	0.459032	KCNJ10	1
SYMPATHETIC_GANGLION_DEVELOPMENT	1/203	9/17949	0.0973238	0.492061	0.459032	INSM1	1
PHOSPHATIDYLSERINE_EXPOSURE_ON_APOPTOTIC_CELL_SURFACE	1/203	9/17949	0.0973238	0.492061	0.459032	XKR4	1
GROWTH_PLATE_CARTILAGE_CHONDROCYTE_DIFFERENTIATION	1/203	9/17949	0.0973238	0.492061	0.459032	NPPC	1
EXCITATORY_CHEMICAL_SYNAPTIC_TRANSMISSION	1/203	9/17949	0.0973238	0.492061	0.459032	GRIN2A	1
HYDROCARBON_METABOLIC_PROCESS	1/203	9/17949	0.0973238	0.492061	0.459032	CYP2E1	1
L_ARGININE_TRANSPORT	1/203	9/17949	0.0973238	0.492061	0.459032	ARG1	1
NEGATIVE_REGULATION_OF_FEEDING_BEHAVIOR	1/203	9/17949	0.0973238	0.492061	0.459032	MC4R	1
ORNITHINE_METABOLIC_PROCESS	1/203	9/17949	0.0973238	0.492061	0.459032	ARG1	1
POSITIVE_REGULATION_OF_HEMOPOIESIS	4/203	154/17949	0.0975767	0.492061	0.459032	MYB/IL2/CD27/ZAP70	4
REGULATION_OF_LEUKOCYTE_DIFFERENTIATION	6/203	279/17949	0.0976125	0.492061	0.459032	MYB/IL2/FOXJ1/FCRL3/CD27/ZAP70	6
RESPONSE_TO_MOLECULE_OF_BACTERIAL_ORIGIN	7/203	346/17949	0.0986114	0.49254	0.459479	NOS2/ARG1/NUGGC/REN/VCAM1/CNR2/GPR31	7
REGULATION_OF_COLLAGEN_METABOLIC_PROCESS	2/203	47/17949	0.0988847	0.49254	0.459479	MYB/NPPC	2
DOPAMINE_TRANSPORT	2/203	47/17949	0.0988847	0.49254	0.459479	KCNA2/SYT10	2
NEGATIVE_REGULATION_OF_GTPASE_ACTIVITY	2/203	47/17949	0.0988847	0.49254	0.459479	KLRK1/KLRC4-KLRK1	2
REGULATION_OF_DNA_DEPENDENT_DNA_REPLICATION	2/203	47/17949	0.0988847	0.49254	0.459479	AICDA/NUGGC	2
REGULATION_OF_HEMOPOIESIS	8/203	415/17949	0.0997178	0.494441	0.461252	MYB/IL2/FOXJ1/FCRL3/GFI1B/TCIM/CD27/ZAP70	8
DEFENSE_RESPONSE_TO_GRAM_POSITIVE_BACTERIUM	3/203	98/17949	0.099739	0.494441	0.461252	LCE3B/LCE3A/FCN2	3
ANATOMICAL_STRUCTURE_MATURATION	5/203	217/17949	0.100418	0.496629	0.463294	TCP11/REN/BFSP2/NPPC/IL21	5
SPINAL_CORD_DEVELOPMENT	3/203	99/17949	0.102043	0.499932	0.466375	GBX1/DRGX/PHOX2A	3
EPITHELIAL_CELL_DIFFERENTIATION_INVOLVED_IN_KIDNEY_DEVELOPMENT	2/203	48/17949	0.102446	0.499932	0.466375	NPHS2/FOXJ1	2
T_CELL_SELECTION	2/203	48/17949	0.102446	0.499932	0.466375	ZAP70/AIRE	2
REGULATION_OF_ACUTE_INFLAMMATORY_RESPONSE	2/203	48/17949	0.102446	0.499932	0.466375	KLKB1/PLA2G2D	2
REGULATION_OF_RESPONSE_TO_BIOTIC_STIMULUS	8/203	418/17949	0.10281	0.499932	0.466375	MUC19/MUC7/ARG1/KLRC2/KLRK1/IL21/PAK3/KLRC4-KLRK1	8
CELL_DIFFERENTIATION_IN_SPINAL_CORD	2/203	49/17949	0.106042	0.499932	0.466375	GBX1/PHOX2A	2
POSITIVE_REGULATION_OF_ALPHA_BETA_T_CELL_DIFFERENTIATION	2/203	49/17949	0.106042	0.499932	0.466375	MYB/ZAP70	2
REGULATION_OF_ALPHA_BETA_T_CELL_ACTIVATION	3/203	101/17949	0.106714	0.499932	0.466375	MYB/IL2/ZAP70	3
RECEPTOR_GUANYLYL_CYCLASE_SIGNALING_PATHWAY	1/203	10/17949	0.107538	0.499932	0.466375	NPPC	1
LUTEINIZATION	1/203	10/17949	0.107538	0.499932	0.466375	NR5A1	1
PYRIMIDINE_DEOXYRIBONUCLEOSIDE_MONOPHOSPHATE_METABOLIC_PROCESS	1/203	10/17949	0.107538	0.499932	0.466375	UPB1	1
TELENCEPHALON_REGIONALIZATION	1/203	10/17949	0.107538	0.499932	0.466375	DMRTA2	1
MALE_SEX_DETERMINATION	1/203	10/17949	0.107538	0.499932	0.466375	NR5A1	1
DIET_INDUCED_THERMOGENESIS	1/203	10/17949	0.107538	0.499932	0.466375	MC4R	1
REGULATION_OF_CELL_PROJECTION_SIZE	1/203	10/17949	0.107538	0.499932	0.466375	KEL	1
POSITIVE_REGULATION_OF_INTRACELLULAR_ESTROGEN_RECEPTOR_SIGNALING_PATHWAY	1/203	10/17949	0.107538	0.499932	0.466375	SRARP	1
SEROTONIN_METABOLIC_PROCESS	1/203	10/17949	0.107538	0.499932	0.466375	GRIN2A	1
NEGATIVE_REGULATION_OF_T_CELL_CYTOKINE_PRODUCTION	1/203	10/17949	0.107538	0.499932	0.466375	ARG1	1
DNA_CYTOSINE_DEAMINATION	1/203	10/17949	0.107538	0.499932	0.466375	AICDA	1
NEUTROPHIL_MEDIATED_CYTOTOXICITY	1/203	10/17949	0.107538	0.499932	0.466375	ARG1	1
FIBROBLAST_ACTIVATION	1/203	10/17949	0.107538	0.499932	0.466375	MYB	1
REGULATION_OF_ORGANELLE_TRANSPORT_ALONG_MICROTUBULE	1/203	10/17949	0.107538	0.499932	0.466375	NEFH	1
PROTEIN_LOCALIZATION_TO_EARLY_ENDOSOME	1/203	10/17949	0.107538	0.499932	0.466375	MGAT3	1
REGULATION_OF_PROTEIN_CATABOLIC_PROCESS_IN_THE_VACUOLE	1/203	10/17949	0.107538	0.499932	0.466375	MGAT3	1
POSITIVE_REGULATION_OF_GONAD_DEVELOPMENT	1/203	10/17949	0.107538	0.499932	0.466375	NR5A1	1
REGULATION_OF_MALE_GONAD_DEVELOPMENT	1/203	10/17949	0.107538	0.499932	0.466375	NR5A1	1
TRYPTOPHAN_CATABOLIC_PROCESS	1/203	10/17949	0.107538	0.499932	0.466375	IDO2	1
NUCLEOBASE_CONTAINING_SMALL_MOLECULE_CATABOLIC_PROCESS	2/203	50/17949	0.109672	0.507407	0.473348	AICDA/UPB1	2
POSITIVE_REGULATION_OF_NEURAL_PRECURSOR_CELL_PROLIFERATION	2/203	50/17949	0.109672	0.507407	0.473348	INSM1/DMRTA2	2
HEMATOPOIETIC_PROGENITOR_CELL_DIFFERENTIATION	4/203	161/17949	0.110116	0.507407	0.473348	SERPINB12/TNFRSF13B/MYB/TMEM190	4
SPERMATID_DIFFERENTIATION	4/203	161/17949	0.110116	0.507407	0.473348	DDX25/ZPBP2/TCP11/OCA2	4
CELLULAR_BIOGENIC_AMINE_METABOLIC_PROCESS	3/203	103/17949	0.111467	0.509518	0.475317	INSM1/IDO2/GRIN2A	3
LEUKOCYTE_CHEMOTAXIS	5/203	225/17949	0.112467	0.509518	0.475317	KLRK1/CXCR5/CNR2/CCL25/KLRC4-KLRK1	5
APOPTOTIC_CELL_CLEARANCE	2/203	51/17949	0.113334	0.509518	0.475317	XKR4/FCN2	2
REGULATION_OF_CD4_POSITIVE_ALPHA_BETA_T_CELL_DIFFERENTIATION	2/203	51/17949	0.113334	0.509518	0.475317	MYB/IL2	2
INTERMEDIATE_FILAMENT_BASED_PROCESS	2/203	51/17949	0.113334	0.509518	0.475317	NEFH/BFSP2	2
ICOSANOID_TRANSPORT	2/203	51/17949	0.113334	0.509518	0.475317	NOS2/PLA2G2D	2
POSITIVE_REGULATION_OF_REGULATED_SECRETORY_PATHWAY	2/203	51/17949	0.113334	0.509518	0.475317	KLRC2/SYT10	2
AMINE_METABOLIC_PROCESS	4/203	163/17949	0.113826	0.509518	0.475317	INSM1/IDO2/VCAM1/GRIN2A	4
CATECHOL_CONTAINING_COMPOUND_METABOLIC_PROCESS	2/203	52/17949	0.117028	0.509518	0.475317	INSM1/GRIN2A	2
REGULATION_OF_NITRIC_OXIDE_SYNTHASE_ACTIVITY	2/203	52/17949	0.117028	0.509518	0.475317	FCER2/CNR2	2
REGULATION_OF_MYELOID_LEUKOCYTE_MEDIATED_IMMUNITY	2/203	52/17949	0.117028	0.509518	0.475317	BLK/ARG1	2
UREA_CYCLE	1/203	11/17949	0.117637	0.509518	0.475317	ARG1	1
OPSONIZATION	1/203	11/17949	0.117637	0.509518	0.475317	FCN2	1
RESPONSE_TO_SELENIUM_ION	1/203	11/17949	0.117637	0.509518	0.475317	ARG1	1
POSITIVE_REGULATION_OF_PROTEIN_KINASE_A_SIGNALING	1/203	11/17949	0.117637	0.509518	0.475317	TCIM	1
MAGNESIUM_ION_HOMEOSTASIS	1/203	11/17949	0.117637	0.509518	0.475317	KEL	1
TRIGEMINAL_NERVE_DEVELOPMENT	1/203	11/17949	0.117637	0.509518	0.475317	DRGX	1
RESPONSE_TO_VITAMIN_E	1/203	11/17949	0.117637	0.509518	0.475317	ARG1	1
REGULATION_OF_TOLL_LIKE_RECEPTOR_9_SIGNALING_PATHWAY	1/203	11/17949	0.117637	0.509518	0.475317	FCRL3	1
POSITIVE_REGULATION_OF_TOLERANCE_INDUCTION	1/203	11/17949	0.117637	0.509518	0.475317	FOXJ1	1
NEGATIVE_REGULATION_OF_MUSCLE_ORGAN_DEVELOPMENT	1/203	11/17949	0.117637	0.509518	0.475317	FGF3	1
KYNURENINE_METABOLIC_PROCESS	1/203	11/17949	0.117637	0.509518	0.475317	IDO2	1
MACROPHAGE_APOPTOTIC_PROCESS	1/203	11/17949	0.117637	0.509518	0.475317	CDKN2A	1
DENDRITIC_CELL_APOPTOTIC_PROCESS	1/203	11/17949	0.117637	0.509518	0.475317	BLK	1
PRENYLATION	1/203	11/17949	0.117637	0.509518	0.475317	AIPL1	1
RESPONSE_TO_INTERLEUKIN_17	1/203	11/17949	0.117637	0.509518	0.475317	IL17RB	1
NEGATIVE_REGULATION_OF_MUSCLE_TISSUE_DEVELOPMENT	1/203	11/17949	0.117637	0.509518	0.475317	FGF3	1
CGMP_BIOSYNTHETIC_PROCESS	1/203	11/17949	0.117637	0.509518	0.475317	NPPC	1
REGULATION_OF_T_HELPER_2_CELL_CYTOKINE_PRODUCTION	1/203	11/17949	0.117637	0.509518	0.475317	ARG1	1
NEGATIVE_REGULATION_OF_CELL_ADHESION	6/203	295/17949	0.118676	0.510097	0.475858	ARG1/IL2/FOXJ1/PLA2G2D/CDKN2A/CCL25	6
PROTEIN_COMPLEX_OLIGOMERIZATION	5/203	229/17949	0.118742	0.510097	0.475858	MS4A1/KCNA2/KCNB2/KIF25/UPB1	5
CELLULAR_AMINO_ACID_CATABOLIC_PROCESS	3/203	106/17949	0.118746	0.510097	0.475858	NOS2/ARG1/IDO2	3
REGULATION_OF_NIK_NF_KAPPAB_SIGNALING	3/203	106/17949	0.118746	0.510097	0.475858	TCIM/CD27/C1QTNF4	3
NEGATIVE_REGULATION_OF_LEUKOCYTE_MEDIATED_IMMUNITY	2/203	53/17949	0.120752	0.515418	0.480822	ARG1/FOXJ1	2
CATECHOLAMINE_SECRETION	2/203	53/17949	0.120752	0.515418	0.480822	KCNA2/SYT10	2
SPINDLE_LOCALIZATION	2/203	53/17949	0.120752	0.515418	0.480822	KASH5/KIF25	2
SENSORY_PERCEPTION_OF_MECHANICAL_STIMULUS	4/203	167/17949	0.121408	0.515418	0.480822	DRGX/LHFPL4/MYO3A/CEACAM16	4
REGULATION_OF_INFLAMMATORY_RESPONSE	7/203	366/17949	0.122366	0.515418	0.480822	IL2/TLR10/KLKB1/CNR2/PLA2G2D/IL21/GPR31	7
TRIGLYCERIDE_METABOLIC_PROCESS	3/203	108/17949	0.123695	0.515418	0.480822	NKX2-3/CYP2E1/SERPINA12	3
POSITIVE_REGULATION_OF_NEURON_APOPTOTIC_PROCESS	2/203	54/17949	0.124504	0.515418	0.480822	MYB/PAK3	2
LEUKOCYTE_ADHESION_TO_VASCULAR_ENDOTHELIAL_CELL	2/203	54/17949	0.124504	0.515418	0.480822	VCAM1/CCL25	2
CELLULAR_DEFENSE_RESPONSE	2/203	54/17949	0.124504	0.515418	0.480822	KLRC2/KIR3DL2	2
COLLAGEN_METABOLIC_PROCESS	3/203	109/17949	0.126197	0.515418	0.480822	ARG1/MYB/NPPC	3
REGULATION_OF_ADAPTIVE_IMMUNE_RESPONSE	4/203	170/17949	0.127234	0.515418	0.480822	ARG1/FCER2/IL2/FOXJ1	4
INSEMINATION	1/203	12/17949	0.127623	0.515418	0.480822	KLK14	1
POST_EMBRYONIC_ANIMAL_MORPHOGENESIS	1/203	12/17949	0.127623	0.515418	0.480822	NKX2-3	1
ARGININE_TRANSPORT	1/203	12/17949	0.127623	0.515418	0.480822	ARG1	1
CYTIDINE_TO_URIDINE_EDITING	1/203	12/17949	0.127623	0.515418	0.480822	AICDA	1
REGULATION_OF_GUANYLATE_CYCLASE_ACTIVITY	1/203	12/17949	0.127623	0.515418	0.480822	NOS2	1
REGULATION_OF_ANGIOTENSIN_LEVELS_IN_BLOOD	1/203	12/17949	0.127623	0.515418	0.480822	REN	1
NEGATIVE_REGULATION_OF_MAST_CELL_ACTIVATION	1/203	12/17949	0.127623	0.515418	0.480822	CNR2	1
POSITIVE_REGULATION_OF_INTRACELLULAR_STEROID_HORMONE_RECEPTOR_SIGNALING_PATHWAY	1/203	12/17949	0.127623	0.515418	0.480822	SRARP	1
GENITALIA_MORPHOGENESIS	1/203	12/17949	0.127623	0.515418	0.480822	SYCP2	1
ENDOTHELIAL_CELL_ACTIVATION	1/203	12/17949	0.127623	0.515418	0.480822	TCIM	1
AZOLE_TRANSMEMBRANE_TRANSPORT	1/203	12/17949	0.127623	0.515418	0.480822	SLC28A2	1
SALIVA_SECRETION	1/203	12/17949	0.127623	0.515418	0.480822	STATH	1
NEGATIVE_REGULATION_OF_B_CELL_MEDIATED_IMMUNITY	1/203	12/17949	0.127623	0.515418	0.480822	FOXJ1	1
PERIPHERAL_NERVOUS_SYSTEM_NEURON_DIFFERENTIATION	1/203	12/17949	0.127623	0.515418	0.480822	NEFH	1
NEGATIVE_REGULATION_OF_NITRIC_OXIDE_SYNTHASE_ACTIVITY	1/203	12/17949	0.127623	0.515418	0.480822	CNR2	1
NEGATIVE_REGULATION_OF_B_CELL_APOPTOTIC_PROCESS	1/203	12/17949	0.127623	0.515418	0.480822	IL2	1
REGULATION_OF_INTERLEUKIN_6_MEDIATED_SIGNALING_PATHWAY	1/203	12/17949	0.127623	0.515418	0.480822	C1QTNF4	1
NEUROTRANSMITTER_GATED_ION_CHANNEL_CLUSTERING	1/203	12/17949	0.127623	0.515418	0.480822	LHFPL4	1
NEGATIVE_REGULATION_OF_T_HELPER_17_TYPE_IMMUNE_RESPONSE	1/203	12/17949	0.127623	0.515418	0.480822	IL2	1
TRYPTOPHAN_METABOLIC_PROCESS	1/203	12/17949	0.127623	0.515418	0.480822	IDO2	1
NEGATIVE_REGULATION_OF_LYMPHOCYTE_DIFFERENTIATION	2/203	55/17949	0.128285	0.517095	0.482386	IL2/FOXJ1	2
T_CELL_ACTIVATION_INVOLVED_IN_IMMUNE_RESPONSE	3/203	111/17949	0.131256	0.525852	0.490555	MYB/IL2/IL21	3
REGULATION_OF_MONONUCLEAR_CELL_MIGRATION	3/203	111/17949	0.131256	0.525852	0.490555	KLRK1/KLRC4-KLRK1/AIRE	3
PROTEIN_HOMOTETRAMERIZATION	2/203	56/17949	0.132092	0.525852	0.490555	KIF25/UPB1	2
CYTOSOLIC_CALCIUM_ION_TRANSPORT	4/203	173/17949	0.133175	0.525852	0.490555	MS4A1/CD19/XCR1/GRIN2A	4
TUMOR_NECROSIS_FACTOR_MEDIATED_SIGNALING_PATHWAY	4/203	174/17949	0.135181	0.525852	0.490555	TNFRSF13B/TNFRSF17/CD27/PYDC1	4
ORGANIC_ANION_TRANSPORT	7/203	376/17949	0.135255	0.525852	0.490555	SLC17A3/NOS2/CA6/ARG1/PLA2G2D/SLC22A11/KCNJ10	7
RESPONSE_TO_ZINC_ION	2/203	57/17949	0.135926	0.525852	0.490555	ARG1/VCAM1	2
NEGATIVE_REGULATION_OF_REPRODUCTIVE_PROCESS	2/203	57/17949	0.135926	0.525852	0.490555	NR5A1/NPPC	2
TISSUE_REMODELING	4/203	175/17949	0.137199	0.525852	0.490555	ARG1/IL2/MC4R/IL21	4
NUCLEOSIDE_MONOPHOSPHATE_CATABOLIC_PROCESS	1/203	13/17949	0.137496	0.525852	0.490555	UPB1	1
REGULATION_OF_CGMP_MEDIATED_SIGNALING	1/203	13/17949	0.137496	0.525852	0.490555	NPPC	1
AROMATIC_AMINO_ACID_TRANSPORT	1/203	13/17949	0.137496	0.525852	0.490555	OCA2	1
UREA_METABOLIC_PROCESS	1/203	13/17949	0.137496	0.525852	0.490555	ARG1	1
POLY_N_ACETYLLACTOSAMINE_METABOLIC_PROCESS	1/203	13/17949	0.137496	0.525852	0.490555	B3GALT5	1
T_HELPER_2_CELL_CYTOKINE_PRODUCTION	1/203	13/17949	0.137496	0.525852	0.490555	ARG1	1
KETONE_CATABOLIC_PROCESS	1/203	13/17949	0.137496	0.525852	0.490555	CYP4F12	1
NOREPINEPHRINE_METABOLIC_PROCESS	1/203	13/17949	0.137496	0.525852	0.490555	INSM1	1
COMPLEMENT_RECEPTOR_MEDIATED_SIGNALING_PATHWAY	1/203	13/17949	0.137496	0.525852	0.490555	CR2	1
NEGATIVE_REGULATION_OF_TYPE_2_IMMUNE_RESPONSE	1/203	13/17949	0.137496	0.525852	0.490555	ARG1	1
NEGATIVE_REGULATION_OF_HUMORAL_IMMUNE_RESPONSE	1/203	13/17949	0.137496	0.525852	0.490555	FOXJ1	1
LENS_FIBER_CELL_DEVELOPMENT	1/203	13/17949	0.137496	0.525852	0.490555	BFSP2	1
LEUKOCYTE_AGGREGATION	1/203	13/17949	0.137496	0.525852	0.490555	ZAP70	1
SPONTANEOUS_SYNAPTIC_TRANSMISSION	1/203	13/17949	0.137496	0.525852	0.490555	CBLN2	1
POSTSYNAPTIC_CYTOSKELETON_ORGANIZATION	1/203	13/17949	0.137496	0.525852	0.490555	NEFH	1
REGULATION_OF_LEUKOCYTE_TETHERING_OR_ROLLING	1/203	13/17949	0.137496	0.525852	0.490555	CCL25	1
NEGATIVE_REGULATION_OF_LEUKOCYTE_ADHESION_TO_VASCULAR_ENDOTHELIAL_CELL	1/203	13/17949	0.137496	0.525852	0.490555	CCL25	1
REGULATION_OF_PROTEIN_LOCALIZATION_TO_ENDOSOME	1/203	13/17949	0.137496	0.525852	0.490555	MGAT3	1
REGULATION_OF_GONAD_DEVELOPMENT	1/203	13/17949	0.137496	0.525852	0.490555	NR5A1	1
REGULATION_OF_SYNAPTIC_PLASTICITY	4/203	176/17949	0.139229	0.531509	0.495833	SHISA8/SHISA9/KCNJ10/GRIN2A	4
ZYMOGEN_ACTIVATION	2/203	58/17949	0.139783	0.531685	0.495996	KLKB1/GRIN2A	2
CELL_DIFFERENTIATION_INVOLVED_IN_KIDNEY_DEVELOPMENT	2/203	58/17949	0.139783	0.531685	0.495996	NPHS2/FOXJ1	2
REGULATION_OF_BLOOD_PRESSURE	4/203	177/17949	0.141271	0.534105	0.498255	NOS2/TAC3/REN/CYP4F12	4
PROTEIN_HOMOOLIGOMERIZATION	4/203	177/17949	0.141271	0.534105	0.498255	KCNA2/KCNB2/KIF25/UPB1	4
HORMONE_TRANSPORT	6/203	312/17949	0.143328	0.534105	0.498255	NOS2/BLK/FAM3B/MYB/REN/CCKAR	6
PEPTIDYL_PROLINE_MODIFICATION	2/203	59/17949	0.143664	0.534105	0.498255	FKBP6/AIPL1	2
NEURON_FATE_COMMITMENT	2/203	59/17949	0.143664	0.534105	0.498255	GBX1/DMRTA2	2
VITAMIN_CATABOLIC_PROCESS	1/203	14/17949	0.147258	0.534105	0.498255	CYP4F12	1
PYRIMIDINE_RIBONUCLEOSIDE_MONOPHOSPHATE_METABOLIC_PROCESS	1/203	14/17949	0.147258	0.534105	0.498255	UPB1	1
PROSTAGLANDIN_SECRETION	1/203	14/17949	0.147258	0.534105	0.498255	NOS2	1
CD8_POSITIVE_ALPHA_BETA_T_CELL_DIFFERENTIATION	1/203	14/17949	0.147258	0.534105	0.498255	PAX1	1
GERMINAL_CENTER_FORMATION	1/203	14/17949	0.147258	0.534105	0.498255	FOXJ1	1
T_CELL_TOLERANCE_INDUCTION	1/203	14/17949	0.147258	0.534105	0.498255	AIRE	1
DNA_DEAMINATION	1/203	14/17949	0.147258	0.534105	0.498255	AICDA	1
POSITIVE_THYMIC_T_CELL_SELECTION	1/203	14/17949	0.147258	0.534105	0.498255	ZAP70	1
PYRIMIDINE_RIBONUCLEOSIDE_METABOLIC_PROCESS	1/203	14/17949	0.147258	0.534105	0.498255	AICDA	1
SPHINGOSINE_BIOSYNTHETIC_PROCESS	1/203	14/17949	0.147258	0.534105	0.498255	ACER1	1
ISOTYPE_SWITCHING_TO_IGG_ISOTYPES	1/203	14/17949	0.147258	0.534105	0.498255	IL2	1
MEDIUM_CHAIN_FATTY_ACID_METABOLIC_PROCESS	1/203	14/17949	0.147258	0.534105	0.498255	CYP4A22	1
REGULATION_OF_ACUTE_INFLAMMATORY_RESPONSE_TO_ANTIGENIC_STIMULUS	1/203	14/17949	0.147258	0.534105	0.498255	PLA2G2D	1
REGULATION_OF_FIBRINOLYSIS	1/203	14/17949	0.147258	0.534105	0.498255	KLKB1	1
RESPONSE_TO_INTERLEUKIN_2	1/203	14/17949	0.147258	0.534105	0.498255	IL2	1
PYRIMIDINE_CONTAINING_COMPOUND_TRANSMEMBRANE_TRANSPORT	1/203	14/17949	0.147258	0.534105	0.498255	SLC28A2	1
REGULATION_OF_DNA_METHYLATION_DEPENDENT_HETEROCHROMATIN_ASSEMBLY	1/203	14/17949	0.147258	0.534105	0.498255	AICDA	1
CHONDROCYTE_DIFFERENTIATION_INVOLVED_IN_ENDOCHONDRAL_BONE_MORPHOGENESIS	1/203	14/17949	0.147258	0.534105	0.498255	NPPC	1
PRIMARY_AMINO_COMPOUND_METABOLIC_PROCESS	1/203	14/17949	0.147258	0.534105	0.498255	GRIN2A	1
LYSOSOMAL_PROTEIN_CATABOLIC_PROCESS	1/203	14/17949	0.147258	0.534105	0.498255	MGAT3	1
O_GLYCAN_PROCESSING	2/203	60/17949	0.147568	0.534105	0.498255	MUC19/MUC7	2
MAST_CELL_ACTIVATION	2/203	60/17949	0.147568	0.534105	0.498255	BLK/CNR2	2
REGULATION_OF_DENDRITIC_SPINE_DEVELOPMENT	2/203	60/17949	0.147568	0.534105	0.498255	IL2/PAK3	2
RESPONSE_TO_TUMOR_NECROSIS_FACTOR	6/203	319/17949	0.154116	0.551688	0.514657	TNFRSF13B/TNFRSF17/VCAM1/CD27/PYDC1/CCL25	6
SISTER_CHROMATID_COHESION	2/203	62/17949	0.15544	0.551688	0.514657	SMC1B/STAG3	2
ADULT_LOCOMOTORY_BEHAVIOR	2/203	62/17949	0.15544	0.551688	0.514657	GBX1/KCNJ10	2
GLOMERULUS_DEVELOPMENT	2/203	62/17949	0.15544	0.551688	0.514657	NPHS2/FOXJ1	2
NEGATIVE_REGULATION_OF_COLLAGEN_METABOLIC_PROCESS	1/203	15/17949	0.156909	0.551688	0.514657	NPPC	1
POSITIVE_REGULATION_OF_FIBROBLAST_MIGRATION	1/203	15/17949	0.156909	0.551688	0.514657	PAK3	1
NEGATIVE_REGULATION_OF_KERATINOCYTE_PROLIFERATION	1/203	15/17949	0.156909	0.551688	0.514657	SLURP1	1
OXYGEN_TRANSPORT	1/203	15/17949	0.156909	0.551688	0.514657	NGB	1
RENAL_SYSTEM_PROCESS_INVOLVED_IN_REGULATION_OF_BLOOD_VOLUME	1/203	15/17949	0.156909	0.551688	0.514657	CYP4F12	1
APICAL_PROTEIN_LOCALIZATION	1/203	15/17949	0.156909	0.551688	0.514657	MAL	1
NEGATIVE_REGULATION_OF_ACTIVATED_T_CELL_PROLIFERATION	1/203	15/17949	0.156909	0.551688	0.514657	ARG1	1
CENTROSOME_SEPARATION	1/203	15/17949	0.156909	0.551688	0.514657	KIF25	1
POSITIVE_REGULATION_OF_NITRIC_OXIDE_SYNTHASE_BIOSYNTHETIC_PROCESS	1/203	15/17949	0.156909	0.551688	0.514657	FCER2	1
METANEPHRIC_GLOMERULUS_DEVELOPMENT	1/203	15/17949	0.156909	0.551688	0.514657	NPHS2	1
GROWTH_PLATE_CARTILAGE_DEVELOPMENT	1/203	15/17949	0.156909	0.551688	0.514657	NPPC	1
ACTIVATION_OF_CYSTEINE_TYPE_ENDOPEPTIDASE_ACTIVITY	1/203	15/17949	0.156909	0.551688	0.514657	GRIN2A	1
L_GLUTAMATE_IMPORT_ACROSS_PLASMA_MEMBRANE	1/203	15/17949	0.156909	0.551688	0.514657	KCNJ10	1
CELLULAR_RESPONSE_TO_DRUG	2/203	63/17949	0.159405	0.559523	0.521966	NOS2/REN	2
NEGATIVE_REGULATION_OF_RESPONSE_TO_EXTERNAL_STIMULUS	7/203	394/17949	0.160057	0.560685	0.52305	ARG1/IL2/KLRK1/KLKB1/CNR2/KLRC4-KLRK1/GPR31	7
ENDOCRINE_SYSTEM_DEVELOPMENT	3/203	122/17949	0.160272	0.560685	0.52305	PAX1/INSM1/NR5A1	3
MODULATION_OF_PROCESS_OF_OTHER_ORGANISM	3/203	123/17949	0.163002	0.562551	0.524791	NOS2/ARG1/FCER2	3
SOMATIC_DIVERSIFICATION_OF_IMMUNOGLOBULINS	2/203	64/17949	0.163389	0.562551	0.524791	AICDA/IL2	2
CELL_CYCLE_DNA_REPLICATION	2/203	64/17949	0.163389	0.562551	0.524791	AICDA/NUGGC	2
SENSORY_PERCEPTION_OF_TASTE	2/203	64/17949	0.163389	0.562551	0.524791	CA6/RTP5	2
NEGATIVE_REGULATION_OF_CHEMOTAXIS	2/203	64/17949	0.163389	0.562551	0.524791	KLRK1/KLRC4-KLRK1	2
REGULATION_OF_SIGNALING_RECEPTOR_ACTIVITY	4/203	188/17949	0.164495	0.562551	0.524791	SHISA8/SHISA9/GRIN2A/SLURP1	4
GROOMING_BEHAVIOR	1/203	16/17949	0.166453	0.562551	0.524791	MC4R	1
ACROSOME_ASSEMBLY	1/203	16/17949	0.166453	0.562551	0.524791	ZPBP2	1
PROTEIN_NITROSYLATION	1/203	16/17949	0.166453	0.562551	0.524791	NOS2	1
CORTICOSTEROID_HORMONE_SECRETION	1/203	16/17949	0.166453	0.562551	0.524791	REN	1
SOMATIC_DIVERSIFICATION_OF_IMMUNE_RECEPTORS_VIA_SOMATIC_MUTATION	1/203	16/17949	0.166453	0.562551	0.524791	AICDA	1
POSITIVE_REGULATION_OF_REGULATORY_T_CELL_DIFFERENTIATION	1/203	16/17949	0.166453	0.562551	0.524791	IL2	1
NEGATIVE_REGULATION_OF_SINGLE_STRANDED_VIRAL_RNA_REPLICATION_VIA_DOUBLE_STRANDED_DNA_INTERMEDIATE	1/203	16/17949	0.166453	0.562551	0.524791	AICDA	1
PARASYMPATHETIC_NERVOUS_SYSTEM_DEVELOPMENT	1/203	16/17949	0.166453	0.562551	0.524791	PHOX2A	1
NEGATIVE_REGULATION_OF_BEHAVIOR	1/203	16/17949	0.166453	0.562551	0.524791	MC4R	1
GANGLION_DEVELOPMENT	1/203	16/17949	0.166453	0.562551	0.524791	INSM1	1
REGULATION_OF_POSTSYNAPTIC_NEUROTRANSMITTER_RECEPTOR_ACTIVITY	1/203	16/17949	0.166453	0.562551	0.524791	SHISA9	1
MAINTENANCE_OF_SYNAPSE_STRUCTURE	1/203	16/17949	0.166453	0.562551	0.524791	CBLN2	1
FATTY_ACID_DERIVATIVE_CATABOLIC_PROCESS	1/203	16/17949	0.166453	0.562551	0.524791	CYP4F12	1
INHIBITORY_SYNAPSE_ASSEMBLY	1/203	16/17949	0.166453	0.562551	0.524791	LHFPL4	1
REGULATION_OF_GENE_EXPRESSION_BY_GENETIC_IMPRINTING	1/203	16/17949	0.166453	0.562551	0.524791	DNMT3L	1
INFLAMMATORY_RESPONSE	12/203	773/17949	0.166971	0.562995	0.525205	MRGPRX1/NOS2/IL2/TLR10/VCAM1/KLKB1/XCR1/CNR2/PLA2G2D/CCL25/IL21/GPR31	12
POSITIVE_REGULATION_OF_INTERFERON_GAMMA_PRODUCTION	2/203	65/17949	0.167391	0.562995	0.525205	IL2/IL21	2
REGULATION_OF_MONOOXYGENASE_ACTIVITY	2/203	65/17949	0.167391	0.562995	0.525205	FCER2/CNR2	2
SIGNAL_RELEASE	8/203	475/17949	0.171272	0.571364	0.533012	NOS2/BLK/KCNA2/FAM3B/MYB/REN/SYT10/CCKAR	8
ENSHEATHMENT_OF_NEURONS	3/203	126/17949	0.171273	0.571364	0.533012	MAL/KEL/KCNJ10	3
L_AMINO_ACID_TRANSPORT	2/203	66/17949	0.17141	0.571364	0.533012	ARG1/KCNJ10	2
POSITIVE_REGULATION_OF_ALPHA_BETA_T_CELL_ACTIVATION	2/203	66/17949	0.17141	0.571364	0.533012	MYB/ZAP70	2
T_CELL_MIGRATION	2/203	66/17949	0.17141	0.571364	0.533012	ZAP70/AIRE	2
TISSUE_HOMEOSTASIS	5/203	260/17949	0.172558	0.571364	0.533012	PRR4/AIPL1/MC4R/ZG16B/SLC28A2	5
REGULATION_OF_HORMONE_SECRETION	5/203	260/17949	0.172558	0.571364	0.533012	NOS2/BLK/MYB/REN/CCKAR	5
G_PROTEIN_COUPLED_RECEPTOR_SIGNALING_PATHWAY_COUPLED_TO_CYCLIC_NUCLEOTIDE_SECOND_MESSENGER	2/203	67/17949	0.175445	0.571364	0.533012	XCR1/CNR2	2
AMYLOID_BETA_METABOLIC_PROCESS	2/203	67/17949	0.175445	0.571364	0.533012	MGAT3/REN	2
REGULATION_OF_CD4_POSITIVE_ALPHA_BETA_T_CELL_ACTIVATION	2/203	67/17949	0.175445	0.571364	0.533012	MYB/IL2	2
HORMONE_MEDIATED_SIGNALING_PATHWAY	4/203	193/17949	0.175481	0.571364	0.533012	SRARP/RHOXF1/NR5A1/REN	4
POSITIVE_REGULATION_OF_PEPTIDYL_TYROSINE_PHOSPHORYLATION	4/203	193/17949	0.175481	0.571364	0.533012	ALKAL2/CSH2/IL2/IL21	4
DEOXYRIBONUCLEOSIDE_MONOPHOSPHATE_METABOLIC_PROCESS	1/203	17/17949	0.175888	0.571364	0.533012	UPB1	1
PROSTAGLANDIN_TRANSPORT	1/203	17/17949	0.175888	0.571364	0.533012	NOS2	1
POSITIVE_REGULATION_OF_SMOOTH_MUSCLE_CELL_APOPTOTIC_PROCESS	1/203	17/17949	0.175888	0.571364	0.533012	CDKN2A	1
CGMP_METABOLIC_PROCESS	1/203	17/17949	0.175888	0.571364	0.533012	NPPC	1
NEGATIVE_REGULATION_OF_MEIOTIC_CELL_CYCLE	1/203	17/17949	0.175888	0.571364	0.533012	NPPC	1
NEGATIVE_REGULATION_OF_CELL_DIVISION	1/203	17/17949	0.175888	0.571364	0.533012	RFPL1	1
POSITIVE_REGULATION_OF_MYELOID_LEUKOCYTE_MEDIATED_IMMUNITY	1/203	17/17949	0.175888	0.571364	0.533012	ARG1	1
PURINE_CONTAINING_COMPOUND_TRANSMEMBRANE_TRANSPORT	1/203	17/17949	0.175888	0.571364	0.533012	SLC28A2	1
REPLICATIVE_SENESCENCE	1/203	17/17949	0.175888	0.571364	0.533012	CDKN2A	1
INDOLALKYLAMINE_METABOLIC_PROCESS	1/203	17/17949	0.175888	0.571364	0.533012	IDO2	1
SEX_DIFFERENTIATION	5/203	262/17949	0.176316	0.571866	0.53348	SYCP2/DMRTA2/NR5A1/REN/ADAM29	5
CELL_CYCLE_PROCESS	20/203	1415/17949	0.178015	0.576481	0.537786	SHCBP1L/MEI1/SMC1B/SYCP2/STAG3/MAJIN/INSM1/USP26/KASH5/AICDA/NUGGC/KIF25/CXCR5/GFI1B/TCIM/CDKN2A/SYCE1/RFPL1/HEPACAM/DNMT3L	20
RESPONSE_TO_INTERFERON_GAMMA	4/203	196/17949	0.182191	0.584428	0.545199	NOS2/ARG1/VCAM1/CCL25	4
REGULATION_OF_INSULIN_RECEPTOR_SIGNALING_PATHWAY	2/203	69/17949	0.183559	0.584428	0.545199	SERPINA12/MZB1	2
PROTEIN_CATABOLIC_PROCESS_IN_THE_VACUOLE	1/203	18/17949	0.185218	0.584428	0.545199	MGAT3	1
BLOOD_COAGULATION_INTRINSIC_PATHWAY	1/203	18/17949	0.185218	0.584428	0.545199	KLKB1	1
BASIC_AMINO_ACID_TRANSPORT	1/203	18/17949	0.185218	0.584428	0.545199	ARG1	1
REGULATION_OF_SYSTEMIC_ARTERIAL_BLOOD_PRESSURE_BY_CIRCULATORY_RENIN_ANGIOTENSIN	1/203	18/17949	0.185218	0.584428	0.545199	REN	1
NEGATIVE_REGULATION_OF_MONOOXYGENASE_ACTIVITY	1/203	18/17949	0.185218	0.584428	0.545199	CNR2	1
RESPONSE_TO_VITAMIN_A	1/203	18/17949	0.185218	0.584428	0.545199	ARG1	1
CD4_POSITIVE_ALPHA_BETA_T_CELL_CYTOKINE_PRODUCTION	1/203	18/17949	0.185218	0.584428	0.545199	ARG1	1
PHOSPHATIDYLGLYCEROL_ACYL_CHAIN_REMODELING	1/203	18/17949	0.185218	0.584428	0.545199	PLA2G2D	1
PHOSPHATIDYLINOSITOL_ACYL_CHAIN_REMODELING	1/203	18/17949	0.185218	0.584428	0.545199	PLA2G2D	1
NEGATIVE_REGULATION_OF_T_HELPER_CELL_DIFFERENTIATION	1/203	18/17949	0.185218	0.584428	0.545199	IL2	1
NEGATIVE_REGULATION_OF_GLUCONEOGENESIS	1/203	18/17949	0.185218	0.584428	0.545199	SERPINA12	1
REGULATION_OF_TOLERANCE_INDUCTION	1/203	18/17949	0.185218	0.584428	0.545199	FOXJ1	1
POSITIVE_REGULATION_OF_HISTONE_H3_K4_METHYLATION	1/203	18/17949	0.185218	0.584428	0.545199	MYB	1
POSITIVE_REGULATION_OF_GLIAL_CELL_PROLIFERATION	1/203	18/17949	0.185218	0.584428	0.545199	MYB	1
COMPLEMENT_ACTIVATION_ALTERNATIVE_PATHWAY	1/203	18/17949	0.185218	0.584428	0.545199	CR2	1
DEVELOPMENTAL_MATURATION	5/203	267/17949	0.185847	0.585531	0.546228	TCP11/REN/BFSP2/NPPC/IL21	5
CELLULAR_EXTRAVASATION	2/203	70/17949	0.187637	0.59028	0.550658	VCAM1/CCL25	2
POSITIVE_REGULATION_OF_INFLAMMATORY_RESPONSE	3/203	133/17949	0.191018	0.599076	0.558864	IL2/TLR10/IL21	3
SEX_DETERMINATION	1/203	19/17949	0.194442	0.599076	0.558864	NR5A1	1
COPULATION	1/203	19/17949	0.194442	0.599076	0.558864	KLK14	1
PYRIMIDINE_NUCLEOSIDE_MONOPHOSPHATE_METABOLIC_PROCESS	1/203	19/17949	0.194442	0.599076	0.558864	UPB1	1
DORSAL_SPINAL_CORD_DEVELOPMENT	1/203	19/17949	0.194442	0.599076	0.558864	DRGX	1
STORE_OPERATED_CALCIUM_ENTRY	1/203	19/17949	0.194442	0.599076	0.558864	MS4A1	1
ENGULFMENT_OF_APOPTOTIC_CELL	1/203	19/17949	0.194442	0.599076	0.558864	XKR4	1
CHRONIC_INFLAMMATORY_RESPONSE	1/203	19/17949	0.194442	0.599076	0.558864	VCAM1	1
POSITIVE_REGULATION_OF_BONE_RESORPTION	1/203	19/17949	0.194442	0.599076	0.558864	MC4R	1
POSITIVE_REGULATION_OF_CALCIUM_ION_DEPENDENT_EXOCYTOSIS	1/203	19/17949	0.194442	0.599076	0.558864	SYT10	1
LEFT_RIGHT_PATTERN_FORMATION	1/203	19/17949	0.194442	0.599076	0.558864	FOXJ1	1
POSITIVE_REGULATION_OF_DENDRITIC_SPINE_MORPHOGENESIS	1/203	19/17949	0.194442	0.599076	0.558864	PAK3	1
REGULATION_OF_PLATELET_AGGREGATION	1/203	19/17949	0.194442	0.599076	0.558864	BLK	1
N_ACETYLGLUCOSAMINE_METABOLIC_PROCESS	1/203	19/17949	0.194442	0.599076	0.558864	MGAT3	1
TAXIS	10/203	644/17949	0.19482	0.599358	0.559128	GBX1/DRGX/KLRK1/VCAM1/CXCR5/XCR1/CNR2/CCL25/RNF165/KLRC4-KLRK1	10
REGULATION_OF_CYTOSOLIC_CALCIUM_ION_CONCENTRATION	6/203	344/17949	0.195387	0.599792	0.559532	MS4A1/CD19/IL2/CXCR5/XCR1/GRIN2A	6
CELL_ACTIVATION_INVOLVED_IN_IMMUNE_RESPONSE	11/203	722/17949	0.195851	0.599792	0.559532	NKX2-3/SERPINB12/BLK/FLG2/CD19/ARG1/MYB/IL2/KLRC2/TCIM/IL21	11
REGULATION_OF_RESPONSE_TO_EXTERNAL_STIMULUS	15/203	1036/17949	0.195915	0.599792	0.559532	MUC19/MUC7/ARG1/IL2/TLR10/KLRC2/AIPL1/KLRK1/KLKB1/CNR2/PLA2G2D/IL21/PAK3/KLRC4-KLRK1/GPR31	15
CELL_MIGRATION	22/203	1602/17949	0.19827	0.599792	0.559532	FGF3/SOX14/NKX2-3/DRGX/IGLL1/FGF17/INSM1/MGAT3/KLRK1/VCAM1/CXCR5/FOXJ1/XCR1/CNR2/CCKAR/FCAMR/CCL25/ZAP70/PAK3/KLRC4-KLRK1/AIRE/SLURP1	22
MEMBRANE_INVAGINATION	3/203	136/17949	0.199651	0.599792	0.559532	IGLL5/IGLL1/XKR4	3
REGULATION_OF_REGULATED_SECRETORY_PATHWAY	3/203	136/17949	0.199651	0.599792	0.559532	BLK/KLRC2/SYT10	3
NEUTRAL_LIPID_METABOLIC_PROCESS	3/203	136/17949	0.199651	0.599792	0.559532	NKX2-3/CYP2E1/SERPINA12	3
MULTI_MULTICELLULAR_ORGANISM_PROCESS	4/203	204/17949	0.200484	0.599792	0.559532	TAC3/ARG1/PNOC/KLK14	4
REGULATION_OF_LEUKOCYTE_MIGRATION	4/203	205/17949	0.202809	0.599792	0.559532	KLRK1/CCL25/KLRC4-KLRK1/AIRE	4
AROMATIC_AMINO_ACID_FAMILY_CATABOLIC_PROCESS	1/203	20/17949	0.203562	0.599792	0.559532	IDO2	1
CATECHOL_CONTAINING_COMPOUND_BIOSYNTHETIC_PROCESS	1/203	20/17949	0.203562	0.599792	0.559532	INSM1	1
RESPONSE_TO_MANGANESE_ION	1/203	20/17949	0.203562	0.599792	0.559532	ARG1	1
REGULATION_OF_CHROMATIN_ASSEMBLY	1/203	20/17949	0.203562	0.599792	0.559532	AICDA	1
GAS_TRANSPORT	1/203	20/17949	0.203562	0.599792	0.559532	NGB	1
PLASMA_MEMBRANE_PHOSPHOLIPID_SCRAMBLING	1/203	20/17949	0.203562	0.599792	0.559532	XKR4	1
FOREBRAIN_REGIONALIZATION	1/203	20/17949	0.203562	0.599792	0.559532	DMRTA2	1
NEGATIVE_REGULATION_OF_BONE_MINERALIZATION	1/203	20/17949	0.203562	0.599792	0.559532	STATH	1
MALE_GENITALIA_DEVELOPMENT	1/203	20/17949	0.203562	0.599792	0.559532	SYCP2	1
POSITIVE_REGULATION_OF_NATURAL_KILLER_CELL_ACTIVATION	1/203	20/17949	0.203562	0.599792	0.559532	KLRC2	1
REGULATION_OF_HIPPO_SIGNALING	1/203	20/17949	0.203562	0.599792	0.559532	FRMD1	1
SINGLE_STRANDED_VIRAL_RNA_REPLICATION_VIA_DOUBLE_STRANDED_DNA_INTERMEDIATE	1/203	20/17949	0.203562	0.599792	0.559532	AICDA	1
REGULATION_OF_RESPIRATORY_GASEOUS_EXCHANGE	1/203	20/17949	0.203562	0.599792	0.559532	PHOX2A	1
REGULATION_OF_HISTONE_H3_K9_METHYLATION	1/203	20/17949	0.203562	0.599792	0.559532	MYB	1
NITRIC_OXIDE_SYNTHASE_BIOSYNTHETIC_PROCESS	1/203	20/17949	0.203562	0.599792	0.559532	FCER2	1
NEUROEPITHELIAL_CELL_DIFFERENTIATION	1/203	20/17949	0.203562	0.599792	0.559532	INSM1	1
NEGATIVE_REGULATION_OF_T_CELL_APOPTOTIC_PROCESS	1/203	20/17949	0.203562	0.599792	0.559532	CD27	1
TYPE_B_PANCREATIC_CELL_DEVELOPMENT	1/203	20/17949	0.203562	0.599792	0.559532	INSM1	1
PYRIMIDINE_NUCLEOTIDE_CATABOLIC_PROCESS	1/203	20/17949	0.203562	0.599792	0.559532	UPB1	1
DNA_METHYLATION_DEPENDENT_HETEROCHROMATIN_ASSEMBLY	1/203	20/17949	0.203562	0.599792	0.559532	AICDA	1
INFLAMMATORY_CELL_APOPTOTIC_PROCESS	1/203	20/17949	0.203562	0.599792	0.559532	CDKN2A	1
EPITHELIAL_CELL_DEVELOPMENT	4/203	207/17949	0.207484	0.610013	0.569067	NPHS2/INSM1/FOXJ1/BFSP2	4
GLUTAMINE_FAMILY_AMINO_ACID_METABOLIC_PROCESS	2/203	75/17949	0.208198	0.610013	0.569067	NOS2/ARG1	2
SOMATIC_DIVERSIFICATION_OF_IMMUNE_RECEPTORS	2/203	75/17949	0.208198	0.610013	0.569067	AICDA/IL2	2
LOCALIZATION_WITHIN_MEMBRANE	2/203	75/17949	0.208198	0.610013	0.569067	LHFPL4/MAL	2
POST_EMBRYONIC_DEVELOPMENT	2/203	76/17949	0.212339	0.610875	0.569872	NKX2-3/NPPC	2
DETECTION_OF_TEMPERATURE_STIMULUS	1/203	21/17949	0.21258	0.610875	0.569872	DRGX	1
POSITIVE_REGULATION_OF_NUCLEOTIDE_BIOSYNTHETIC_PROCESS	1/203	21/17949	0.21258	0.610875	0.569872	NOS2	1
POSITIVE_REGULATION_OF_CYCLASE_ACTIVITY	1/203	21/17949	0.21258	0.610875	0.569872	NOS2	1
AXON_ENSHEATHMENT_IN_CENTRAL_NERVOUS_SYSTEM	1/203	21/17949	0.21258	0.610875	0.569872	KCNJ10	1
POSITIVE_REGULATION_OF_NEUROBLAST_PROLIFERATION	1/203	21/17949	0.21258	0.610875	0.569872	DMRTA2	1
POSITIVE_REGULATION_OF_PHOSPHOPROTEIN_PHOSPHATASE_ACTIVITY	1/203	21/17949	0.21258	0.610875	0.569872	FCRL3	1
STEROID_HORMONE_SECRETION	1/203	21/17949	0.21258	0.610875	0.569872	REN	1
CERAMIDE_CATABOLIC_PROCESS	1/203	21/17949	0.21258	0.610875	0.569872	ACER1	1
POSITIVE_REGULATION_OF_ALPHA_BETA_T_CELL_PROLIFERATION	1/203	21/17949	0.21258	0.610875	0.569872	ZAP70	1
REGULATION_OF_LONG_TERM_NEURONAL_SYNAPTIC_PLASTICITY	1/203	21/17949	0.21258	0.610875	0.569872	KCNJ10	1
LUNG_CELL_DIFFERENTIATION	1/203	21/17949	0.21258	0.610875	0.569872	FOXJ1	1
POSITIVE_REGULATION_OF_TRANSFORMING_GROWTH_FACTOR_BETA_PRODUCTION	1/203	21/17949	0.21258	0.610875	0.569872	MYB	1
CALCIUM_ION_IMPORT_INTO_CYTOSOL	1/203	21/17949	0.21258	0.610875	0.569872	MS4A1	1
NEGATIVE_REGULATION_OF_CATALYTIC_ACTIVITY	12/203	816/17949	0.214424	0.61533	0.574028	SMR3B/SPINK7/SERPINB12/KLRK1/SERPINI2/CNR2/SERPINA12/SPOCK2/CD27/PYDC1/CDKN2A/KLRC4-KLRK1	12
LENS_DEVELOPMENT_IN_CAMERA_TYPE_EYE	2/203	77/17949	0.216488	0.617004	0.575588	LIM2/BFSP2	2
ANTIMICROBIAL_HUMORAL_RESPONSE	3/203	142/17949	0.217186	0.617004	0.575588	BPIFB2/MUC7/COLEC11	3
CARBOXYLIC_ACID_TRANSPORT	5/203	284/17949	0.21957	0.617004	0.575588	SLC17A3/NOS2/ARG1/PLA2G2D/KCNJ10	5
ADENYLATE_CYCLASE_ACTIVATING_G_PROTEIN_COUPLED_RECEPTOR_SIGNALING_PATHWAY	3/203	143/17949	0.22014	0.617004	0.575588	GPHA2/MC4R/CNR2	3
FUSION_OF_SPERM_TO_EGG_PLASMA_MEMBRANE_INVOLVED_IN_SINGLE_FERTILIZATION	1/203	22/17949	0.221496	0.617004	0.575588	IZUMO1R	1
CYCLIC_NUCLEOTIDE_BIOSYNTHETIC_PROCESS	1/203	22/17949	0.221496	0.617004	0.575588	NPPC	1
REGULATION_OF_T_CELL_DIFFERENTIATION_IN_THYMUS	1/203	22/17949	0.221496	0.617004	0.575588	FOXJ1	1
DIOL_BIOSYNTHETIC_PROCESS	1/203	22/17949	0.221496	0.617004	0.575588	ACER1	1
CALCIUM_MEDIATED_SIGNALING_USING_INTRACELLULAR_CALCIUM_SOURCE	1/203	22/17949	0.221496	0.617004	0.575588	VCAM1	1
PHOSPHATIDYLSERINE_ACYL_CHAIN_REMODELING	1/203	22/17949	0.221496	0.617004	0.575588	PLA2G2D	1
NEGATIVE_REGULATION_OF_CD4_POSITIVE_ALPHA_BETA_T_CELL_DIFFERENTIATION	1/203	22/17949	0.221496	0.617004	0.575588	IL2	1
REGULATION_OF_CELLULAR_RESPIRATION	1/203	22/17949	0.221496	0.617004	0.575588	NOS2	1
POSITIVE_REGULATION_OF_T_HELPER_CELL_DIFFERENTIATION	1/203	22/17949	0.221496	0.617004	0.575588	MYB	1
SPHINGOID_METABOLIC_PROCESS	1/203	22/17949	0.221496	0.617004	0.575588	ACER1	1
NEGATIVE_REGULATION_OF_T_CELL_MEDIATED_IMMUNITY	1/203	22/17949	0.221496	0.617004	0.575588	ARG1	1
POSITIVE_REGULATION_OF_LYASE_ACTIVITY	1/203	22/17949	0.221496	0.617004	0.575588	NOS2	1
POSITIVE_REGULATION_OF_HUMORAL_IMMUNE_RESPONSE	1/203	22/17949	0.221496	0.617004	0.575588	FCER2	1
REGULATION_OF_SYSTEMIC_ARTERIAL_BLOOD_PRESSURE_BY_RENIN_ANGIOTENSIN	1/203	22/17949	0.221496	0.617004	0.575588	REN	1
ORGANISM_EMERGENCE_FROM_PROTECTIVE_STRUCTURE	1/203	22/17949	0.221496	0.617004	0.575588	HS3ST6	1
COCHLEA_MORPHOGENESIS	1/203	22/17949	0.221496	0.617004	0.575588	MYO3A	1
GLUTATHIONE_DERIVATIVE_METABOLIC_PROCESS	1/203	22/17949	0.221496	0.617004	0.575588	GSTA1	1
REGULATION_OF_T_HELPER_17_TYPE_IMMUNE_RESPONSE	1/203	22/17949	0.221496	0.617004	0.575588	IL2	1
RESPONSE_TO_DRUG	6/203	359/17949	0.221959	0.617471	0.576024	NOS2/ARG1/CYP2E1/REN/NPPC/GRIN2A	6
MONOAMINE_TRANSPORT	2/203	79/17949	0.224808	0.623107	0.581283	KCNA2/SYT10	2
NEURON_MIGRATION	3/203	145/17949	0.226072	0.623107	0.581283	SOX14/DRGX/CCKAR	3
HETEROCHROMATIN_ORGANIZATION	2/203	80/17949	0.228978	0.623107	0.581283	AICDA/CDKN2A	2
RESPONSE_TO_LEUKEMIA_INHIBITORY_FACTOR	2/203	80/17949	0.228978	0.623107	0.581283	NEFH/SPOCK2	2
MALE_MEIOSIS_I	1/203	23/17949	0.230312	0.623107	0.581283	DNMT3L	1
PYRIMIDINE_DEOXYRIBONUCLEOTIDE_METABOLIC_PROCESS	1/203	23/17949	0.230312	0.623107	0.581283	UPB1	1
REGULATION_OF_PROTEIN_KINASE_A_SIGNALING	1/203	23/17949	0.230312	0.623107	0.581283	TCIM	1
CALCIUM_INDEPENDENT_CELL_CELL_ADHESION_VIA_PLASMA_MEMBRANE_CELL_ADHESION_MOLECULES	1/203	23/17949	0.230312	0.623107	0.581283	CLDN10	1
POLY_A_PLUS_MRNA_EXPORT_FROM_NUCLEUS	1/203	23/17949	0.230312	0.623107	0.581283	DDX25	1
STARTLE_RESPONSE	1/203	23/17949	0.230312	0.623107	0.581283	GRIN2A	1
PLASMINOGEN_ACTIVATION	1/203	23/17949	0.230312	0.623107	0.581283	KLKB1	1
RESPONSE_TO_DIETARY_EXCESS	1/203	23/17949	0.230312	0.623107	0.581283	MC4R	1
REGULATION_OF_MYELOID_CELL_APOPTOTIC_PROCESS	1/203	23/17949	0.230312	0.623107	0.581283	CDKN2A	1
ACUTE_INFLAMMATORY_RESPONSE_TO_ANTIGENIC_STIMULUS	1/203	23/17949	0.230312	0.623107	0.581283	PLA2G2D	1
POSITIVE_REGULATION_OF_LEUKOCYTE_DEGRANULATION	1/203	23/17949	0.230312	0.623107	0.581283	KLRC2	1
MOTILE_CILIUM_ASSEMBLY	1/203	23/17949	0.230312	0.623107	0.581283	FOXJ1	1
SECONDARY_METABOLITE_BIOSYNTHETIC_PROCESS	1/203	23/17949	0.230312	0.623107	0.581283	OCA2	1
POSITIVE_REGULATION_OF_MRNA_SPLICING_VIA_SPLICEOSOME	1/203	23/17949	0.230312	0.623107	0.581283	HMX2	1
MAINTENANCE_OF_PROTEIN_LOCATION_IN_NUCLEUS	1/203	23/17949	0.230312	0.623107	0.581283	NR5A1	1
ESTABLISHMENT_OR_MAINTENANCE_OF_MONOPOLAR_CELL_POLARITY	1/203	23/17949	0.230312	0.623107	0.581283	FOXJ1	1
POSITIVE_REGULATION_OF_CELL_AGING	1/203	23/17949	0.230312	0.623107	0.581283	CDKN2A	1
MULTICELLULAR_ORGANISMAL_HOMEOSTASIS	8/203	516/17949	0.230538	0.623107	0.581283	PRR4/FLG2/AIPL1/MC4R/ZG16B/SLC28A2/CYP4F12/FLG	8
NEGATIVE_REGULATION_OF_CELL_POPULATION_PROLIFERATION	11/203	752/17949	0.232623	0.626802	0.584729	BLK/INSM1/ARG1/TNFRSF13B/IL2/FOXJ1/PLA2G2D/CDKN2A/NPPC/RFPL1/SLURP1	11
CHROMOSOME_LOCALIZATION	2/203	81/17949	0.233152	0.626802	0.584729	MAJIN/KASH5	2
NEGATIVE_REGULATION_OF_RESPONSE_TO_CYTOKINE_STIMULUS	2/203	81/17949	0.233152	0.626802	0.584729	ARG1/PYDC1	2
CELLULAR_RESPONSE_TO_CALCIUM_ION	2/203	81/17949	0.233152	0.626802	0.584729	ACER1/SYT10	2
LOCOMOTION	26/203	1975/17949	0.233403	0.626802	0.584729	FGF3/GBX1/SOX14/NKX2-3/DRGX/IGLL1/FGF17/INSM1/MGAT3/KLRK1/VCAM1/CXCR5/FOXJ1/XCR1/CNR2/SPOCK2/CCKAR/FCAMR/CCL25/ZAP70/RNF165/PAK3/KLRC4-KLRK1/AIRE/GRIN2A/SLURP1	26
METANEPHROS_DEVELOPMENT	2/203	82/17949	0.237332	0.634576	0.591982	NPHS2/FOXJ1	2
CARBOHYDRATE_DERIVATIVE_TRANSPORT	2/203	82/17949	0.237332	0.634576	0.591982	SLC17A3/SLC28A2	2
REGULATION_OF_NEURAL_PRECURSOR_CELL_PROLIFERATION	2/203	82/17949	0.237332	0.634576	0.591982	INSM1/DMRTA2	2
OOCYTE_MATURATION	1/203	24/17949	0.239028	0.634576	0.591982	NPPC	1
NEGATIVE_REGULATION_OF_TUMOR_NECROSIS_FACTOR_MEDIATED_SIGNALING_PATHWAY	1/203	24/17949	0.239028	0.634576	0.591982	PYDC1	1
MELANOCYTE_DIFFERENTIATION	1/203	24/17949	0.239028	0.634576	0.591982	OCA2	1
RIBONUCLEOSIDE_CATABOLIC_PROCESS	1/203	24/17949	0.239028	0.634576	0.591982	AICDA	1
POSITIVE_REGULATION_OF_NITRIC_OXIDE_SYNTHASE_ACTIVITY	1/203	24/17949	0.239028	0.634576	0.591982	FCER2	1
NUCLEUS_LOCALIZATION	1/203	24/17949	0.239028	0.634576	0.591982	KIF25	1
NEGATIVE_REGULATION_OF_IMMUNE_RESPONSE	3/203	150/17949	0.241034	0.635675	0.593006	ARG1/IL2/FOXJ1	3
REGULATION_OF_VIRAL_GENOME_REPLICATION	2/203	83/17949	0.241515	0.635675	0.593006	FKBP6/AICDA	2
CALCIUM_ION_IMPORT	2/203	83/17949	0.241515	0.635675	0.593006	MS4A1/FCRL3	2
PEPTIDYL_TYROSINE_MODIFICATION	6/203	372/17949	0.245906	0.635675	0.593006	ALKAL2/CSH2/BLK/IL2/ZAP70/IL21	6
AMINO_ACID_TRANSPORT	3/203	152/17949	0.247064	0.635675	0.593006	ARG1/KCNJ10/OCA2	3
RESPONSE_TO_PROTOZOAN	1/203	25/17949	0.247646	0.635675	0.593006	ARG1	1
REGULATION_OF_CHROMATIN_ASSEMBLY_OR_DISASSEMBLY	1/203	25/17949	0.247646	0.635675	0.593006	AICDA	1
RESPONSE_TO_ACIDIC_PH	1/203	25/17949	0.247646	0.635675	0.593006	GPR31	1
L_GLUTAMATE_TRANSMEMBRANE_TRANSPORT	1/203	25/17949	0.247646	0.635675	0.593006	KCNJ10	1
MEMBRANE_RAFT_ORGANIZATION	1/203	25/17949	0.247646	0.635675	0.593006	MAL	1
GLANDULAR_EPITHELIAL_CELL_DEVELOPMENT	1/203	25/17949	0.247646	0.635675	0.593006	INSM1	1
INTEGRIN_ACTIVATION	1/203	25/17949	0.247646	0.635675	0.593006	MZB1	1
RESPONSE_TO_IMMOBILIZATION_STRESS	1/203	25/17949	0.247646	0.635675	0.593006	REN	1
PROTEIN_LOCALIZATION_TO_ENDOSOME	1/203	25/17949	0.247646	0.635675	0.593006	MGAT3	1
FIBRINOLYSIS	1/203	25/17949	0.247646	0.635675	0.593006	KLKB1	1
DRUG_CATABOLIC_PROCESS	1/203	25/17949	0.247646	0.635675	0.593006	CYP2E1	1
POSITIVE_REGULATION_OF_G_PROTEIN_COUPLED_RECEPTOR_SIGNALING_PATHWAY	1/203	25/17949	0.247646	0.635675	0.593006	KLK14	1
RNA_POLYMERASE_II_PREINITIATION_COMPLEX_ASSEMBLY	1/203	25/17949	0.247646	0.635675	0.593006	TAF7L	1
REGULATION_OF_FEEDING_BEHAVIOR	1/203	25/17949	0.247646	0.635675	0.593006	MC4R	1
REGULATION_OF_RESPONSE_TO_INTERFERON_GAMMA	1/203	25/17949	0.247646	0.635675	0.593006	ARG1	1
CELLULAR_RESPONSE_TO_GROWTH_HORMONE_STIMULUS	1/203	25/17949	0.247646	0.635675	0.593006	CSH2	1
GENETIC_IMPRINTING	1/203	25/17949	0.247646	0.635675	0.593006	DNMT3L	1
CELL_DIFFERENTIATION_INVOLVED_IN_METANEPHROS_DEVELOPMENT	1/203	25/17949	0.247646	0.635675	0.593006	NPHS2	1
METANEPHRIC_EPITHELIUM_DEVELOPMENT	1/203	25/17949	0.247646	0.635675	0.593006	NPHS2	1
AMMONIUM_ION_METABOLIC_PROCESS	1/203	25/17949	0.247646	0.635675	0.593006	GRIN2A	1
POSITIVE_REGULATION_OF_CELLULAR_RESPONSE_TO_INSULIN_STIMULUS	1/203	25/17949	0.247646	0.635675	0.593006	SERPINA12	1
NEGATIVE_REGULATION_OF_BLOOD_CIRCULATION	1/203	25/17949	0.247646	0.635675	0.593006	IL2	1
POSITIVE_REGULATION_OF_INTRACELLULAR_SIGNAL_TRANSDUCTION	14/203	1005/17949	0.248029	0.635878	0.593196	FGF3/ALKAL2/FGF17/CD19/FRMD1/FCRL3/SERPINA12/TCIM/CD27/CCL25/ZAP70/NPPC/PAK3/C1QTNF4	14
PROTEIN_PROCESSING	4/203	224/17949	0.248358	0.635943	0.593256	KEL/REN/KLKB1/GRIN2A	4
POSITIVE_REGULATION_OF_EXOCYTOSIS	2/203	85/17949	0.249891	0.638305	0.59546	KLRC2/SYT10	2
PYRIMIDINE_CONTAINING_COMPOUND_METABOLIC_PROCESS	2/203	85/17949	0.249891	0.638305	0.59546	AICDA/UPB1	2
POSITIVE_REGULATION_OF_CELL_DIVISION	2/203	86/17949	0.254082	0.641797	0.598718	FGF3/CXCR5	2
REGULATION_OF_TRANSPOSITION	1/203	26/17949	0.256167	0.641797	0.598718	AICDA	1
CRANIAL_NERVE_MORPHOGENESIS	1/203	26/17949	0.256167	0.641797	0.598718	PHOX2A	1
TOLL_LIKE_RECEPTOR_9_SIGNALING_PATHWAY	1/203	26/17949	0.256167	0.641797	0.598718	FCRL3	1
PHOSPHATIDYLETHANOLAMINE_ACYL_CHAIN_REMODELING	1/203	26/17949	0.256167	0.641797	0.598718	PLA2G2D	1
POSITIVE_REGULATION_OF_ACTIVATED_T_CELL_PROLIFERATION	1/203	26/17949	0.256167	0.641797	0.598718	IL2	1
PLASMA_MEMBRANE_FUSION	1/203	26/17949	0.256167	0.641797	0.598718	IZUMO1R	1
POSITIVE_REGULATION_OF_ISOTYPE_SWITCHING	1/203	26/17949	0.256167	0.641797	0.598718	IL2	1
NEGATIVE_REGULATION_OF_ALPHA_BETA_T_CELL_DIFFERENTIATION	1/203	26/17949	0.256167	0.641797	0.598718	IL2	1
NEGATIVE_REGULATION_OF_CYTOKINE_PRODUCTION_INVOLVED_IN_IMMUNE_RESPONSE	1/203	26/17949	0.256167	0.641797	0.598718	ARG1	1
CARTILAGE_DEVELOPMENT_INVOLVED_IN_ENDOCHONDRAL_BONE_MORPHOGENESIS	1/203	26/17949	0.256167	0.641797	0.598718	NPPC	1
CELLULAR_RESPONSE_TO_GLUCAGON_STIMULUS	1/203	26/17949	0.256167	0.641797	0.598718	ARG1	1
BONE_GROWTH	1/203	26/17949	0.256167	0.641797	0.598718	NPPC	1
GLUCOSAMINE_CONTAINING_COMPOUND_METABOLIC_PROCESS	1/203	26/17949	0.256167	0.641797	0.598718	MGAT3	1
POSITIVE_REGULATION_OF_PROTEIN_MATURATION	1/203	26/17949	0.256167	0.641797	0.598718	KLKB1	1
PHOSPHATE_ION_TRANSPORT	1/203	26/17949	0.256167	0.641797	0.598718	SLC17A3	1
PROTEOGLYCAN_METABOLIC_PROCESS	2/203	87/17949	0.258276	0.646307	0.602925	HS3ST4/SPOCK2	2
AGING	5/203	304/17949	0.261408	0.651973	0.608211	ARG1/NR5A1/VCAM1/CDKN2A/RNF165	5
CYCLIC_NUCLEOTIDE_MEDIATED_SIGNALING	2/203	88/17949	0.26247	0.651973	0.608211	TCP11/NPPC	2
MITOTIC_SISTER_CHROMATID_COHESION	1/203	27/17949	0.264591	0.651973	0.608211	SMC1B	1
FEMALE_MEIOTIC_NUCLEAR_DIVISION	1/203	27/17949	0.264591	0.651973	0.608211	SYCP2	1
NITRIC_OXIDE_MEDIATED_SIGNAL_TRANSDUCTION	1/203	27/17949	0.264591	0.651973	0.608211	NOS2	1
REGULATION_OF_HOMOTYPIC_CELL_CELL_ADHESION	1/203	27/17949	0.264591	0.651973	0.608211	BLK	1
INNATE_IMMUNE_RESPONSE_IN_MUCOSA	1/203	27/17949	0.264591	0.651973	0.608211	NOS2	1
EMBRYONIC_HINDLIMB_MORPHOGENESIS	1/203	27/17949	0.264591	0.651973	0.608211	ALX3	1
IONOTROPIC_GLUTAMATE_RECEPTOR_SIGNALING_PATHWAY	1/203	27/17949	0.264591	0.651973	0.608211	GRIN2A	1
CD8_POSITIVE_ALPHA_BETA_T_CELL_ACTIVATION	1/203	27/17949	0.264591	0.651973	0.608211	PAX1	1
DEOXYRIBOSE_PHOSPHATE_CATABOLIC_PROCESS	1/203	27/17949	0.264591	0.651973	0.608211	UPB1	1
NEURON_FATE_SPECIFICATION	1/203	27/17949	0.264591	0.651973	0.608211	DMRTA2	1
KILLING_OF_CELLS_IN_OTHER_ORGANISM_INVOLVED_IN_SYMBIOTIC_INTERACTION	1/203	27/17949	0.264591	0.651973	0.608211	ARG1	1
POSITIVE_REGULATION_OF_CELL_POPULATION_PROLIFERATION	13/203	941/17949	0.268114	0.658537	0.614334	FGF3/FGF17/INSM1/ARG1/DMRTA2/MYB/IL2/HMX2/VCAM1/FCRL3/MZB1/ZAP70/IL21	13
POTASSIUM_ION_TRANSPORT	4/203	232/17949	0.268174	0.658537	0.614334	KCNA2/KCNB2/KEL/KCNJ10	4
REGULATION_OF_REPRODUCTIVE_PROCESS	3/203	159/17949	0.268345	0.658537	0.614334	TCP11/NR5A1/NPPC	3
INNER_EAR_MORPHOGENESIS	2/203	90/17949	0.270859	0.658537	0.614334	HMX2/MYO3A	2
BONE_MORPHOGENESIS	2/203	90/17949	0.270859	0.658537	0.614334	PAX1/NPPC	2
REGULATION_OF_SYSTEMIC_ARTERIAL_BLOOD_PRESSURE	2/203	90/17949	0.270859	0.658537	0.614334	REN/CYP4F12	2
CELLULAR_RESPONSE_TO_HYDROGEN_PEROXIDE	2/203	90/17949	0.270859	0.658537	0.614334	ARG1/MYB	2
SINGLE_FERTILIZATION	3/203	160/17949	0.271403	0.658537	0.614334	IZUMO1R/ZPBP2/CLGN	3
NEGATIVE_REGULATION_OF_INFLAMMATORY_RESPONSE	3/203	160/17949	0.271403	0.658537	0.614334	IL2/CNR2/GPR31	3
PROTEIN_KINASE_C_ACTIVATING_G_PROTEIN_COUPLED_RECEPTOR_SIGNALING_PATHWAY	1/203	28/17949	0.272921	0.658537	0.614334	IL2	1
POSITIVE_REGULATION_OF_COLLAGEN_METABOLIC_PROCESS	1/203	28/17949	0.272921	0.658537	0.614334	MYB	1
B_CELL_HOMEOSTASIS	1/203	28/17949	0.272921	0.658537	0.614334	TNFRSF13B	1
MYELOID_CELL_APOPTOTIC_PROCESS	1/203	28/17949	0.272921	0.658537	0.614334	CDKN2A	1
ENTEROENDOCRINE_CELL_DIFFERENTIATION	1/203	28/17949	0.272921	0.658537	0.614334	INSM1	1
REGULATION_OF_DNA_METHYLATION	1/203	28/17949	0.272921	0.658537	0.614334	DNMT3L	1
REGULATION_OF_HISTONE_H3_K4_METHYLATION	1/203	28/17949	0.272921	0.658537	0.614334	MYB	1
PROTEIN_ACTIVATION_CASCADE	1/203	28/17949	0.272921	0.658537	0.614334	KLKB1	1
DNA_DEMETHYLATION	1/203	28/17949	0.272921	0.658537	0.614334	AICDA	1
LOCOMOTORY_BEHAVIOR	3/203	161/17949	0.274466	0.660632	0.616289	GBX1/KCNJ10/SLURP1	3
POSTSYNAPSE_ORGANIZATION	3/203	161/17949	0.274466	0.660632	0.616289	NEFH/LHFPL4/PAK3	3
MESONEPHROS_DEVELOPMENT	2/203	91/17949	0.275053	0.660632	0.616289	REN/FOXJ1	2
INTERFERON_GAMMA_MEDIATED_SIGNALING_PATHWAY	2/203	91/17949	0.275053	0.660632	0.616289	ARG1/VCAM1	2
INTERLEUKIN_6_PRODUCTION	3/203	162/17949	0.277532	0.662366	0.617906	NOS2/FOXJ1/C1QTNF4	3
NEGATIVE_REGULATION_OF_DEFENSE_RESPONSE	4/203	236/17949	0.278189	0.662366	0.617906	ARG1/IL2/CNR2/GPR31	4
NEGATIVE_REGULATION_OF_CATABOLIC_PROCESS	5/203	312/17949	0.278652	0.662366	0.617906	SERPINB12/NOS2/MGAT3/KIF25/GRIN2A	5
BLASTOCYST_DEVELOPMENT	2/203	92/17949	0.279246	0.662366	0.617906	SPIC/HS3ST6	2
POSITIVE_REGULATION_OF_NEURON_DEATH	2/203	92/17949	0.279246	0.662366	0.617906	MYB/PAK3	2
PYRIMIDINE_RIBONUCLEOTIDE_METABOLIC_PROCESS	1/203	29/17949	0.281157	0.662366	0.617906	UPB1	1
NAD_BIOSYNTHETIC_PROCESS	1/203	29/17949	0.281157	0.662366	0.617906	IDO2	1
RHODOPSIN_MEDIATED_SIGNALING_PATHWAY	1/203	29/17949	0.281157	0.662366	0.617906	AIPL1	1
CGMP_MEDIATED_SIGNALING	1/203	29/17949	0.281157	0.662366	0.617906	NPPC	1
DIOL_METABOLIC_PROCESS	1/203	29/17949	0.281157	0.662366	0.617906	ACER1	1
EMBRYONIC_FORELIMB_MORPHOGENESIS	1/203	29/17949	0.281157	0.662366	0.617906	ALX3	1
SPERM_CAPACITATION	1/203	29/17949	0.281157	0.662366	0.617906	TCP11	1
ARACHIDONIC_ACID_SECRETION	1/203	29/17949	0.281157	0.662366	0.617906	PLA2G2D	1
REGULATION_OF_DEFENSE_RESPONSE_TO_VIRUS_BY_VIRUS	1/203	29/17949	0.281157	0.662366	0.617906	CD8B	1
POTASSIUM_ION_HOMEOSTASIS	1/203	29/17949	0.281157	0.662366	0.617906	KCNJ10	1
CELLULAR_RESPONSE_TO_DEXAMETHASONE_STIMULUS	1/203	29/17949	0.281157	0.662366	0.617906	ARG1	1
NEGATIVE_REGULATION_OF_POTASSIUM_ION_TRANSMEMBRANE_TRANSPORT	1/203	29/17949	0.281157	0.662366	0.617906	KEL	1
FEEDING_BEHAVIOR	2/203	93/17949	0.283437	0.666985	0.622215	MC4R/REN	2
EXECUTION_PHASE_OF_APOPTOSIS	2/203	94/17949	0.287626	0.673211	0.628023	XKR4/COLEC11	2
CELL_CYCLE	24/203	1872/17949	0.288192	0.673211	0.628023	SHCBP1L/MEI1/SMC1B/SYCP2/STAG3/MAJIN/TDRD1/INSM1/USP26/FKBP6/KASH5/AICDA/MYB/NUGGC/KIF25/CXCR5/GFI1B/TCIM/CDKN2A/NPPC/SYCE1/RFPL1/HEPACAM/DNMT3L	24
MOTOR_NEURON_AXON_GUIDANCE	1/203	30/17949	0.2893	0.673211	0.628023	RNF165	1
REGULATION_OF_MAST_CELL_ACTIVATION_INVOLVED_IN_IMMUNE_RESPONSE	1/203	30/17949	0.2893	0.673211	0.628023	BLK	1
PHOSPHATIDYLCHOLINE_ACYL_CHAIN_REMODELING	1/203	30/17949	0.2893	0.673211	0.628023	PLA2G2D	1
POSITIVE_REGULATION_OF_CALCIUM_MEDIATED_SIGNALING	1/203	30/17949	0.2893	0.673211	0.628023	ZAP70	1
NEGATIVE_REGULATION_OF_ANTIGEN_RECEPTOR_MEDIATED_SIGNALING_PATHWAY	1/203	30/17949	0.2893	0.673211	0.628023	FCRL3	1
REGULATION_OF_TYPE_2_IMMUNE_RESPONSE	1/203	30/17949	0.2893	0.673211	0.628023	ARG1	1
INTERLEUKIN_6_MEDIATED_SIGNALING_PATHWAY	1/203	30/17949	0.2893	0.673211	0.628023	C1QTNF4	1
NEGATIVE_REGULATION_OF_BIOMINERALIZATION	1/203	30/17949	0.2893	0.673211	0.628023	STATH	1
G_PROTEIN_COUPLED_RECEPTOR_SIGNALING_PATHWAY	18/203	1372/17949	0.290079	0.674272	0.629013	MRGPRX1/TAAR1/TAC3/GPHA2/IL2/AIPL1/MC4R/CXCR5/PNOC/XCR1/CNR2/KLK14/CCKAR/OR2I1P/CCL25/RLN3/HCAR1/GPR31	18
REGULATION_OF_SYNAPSE_ASSEMBLY	2/203	95/17949	0.291812	0.677549	0.63207	LHFPL4/CBLN2	2
CYTOLYSIS	1/203	31/17949	0.297352	0.679847	0.634214	GZMH	1
HEPARAN_SULFATE_PROTEOGLYCAN_METABOLIC_PROCESS	1/203	31/17949	0.297352	0.679847	0.634214	HS3ST4	1
SLEEP	1/203	31/17949	0.297352	0.679847	0.634214	GRIN2A	1
TRANSPOSITION	1/203	31/17949	0.297352	0.679847	0.634214	AICDA	1
REGULATION_OF_SYNAPTIC_TRANSMISSION_GABAERGIC	1/203	31/17949	0.297352	0.679847	0.634214	CNR2	1
SMOOTH_MUSCLE_CELL_APOPTOTIC_PROCESS	1/203	31/17949	0.297352	0.679847	0.634214	CDKN2A	1
NATURAL_KILLER_CELL_ACTIVATION_INVOLVED_IN_IMMUNE_RESPONSE	1/203	31/17949	0.297352	0.679847	0.634214	KLRC2	1
POSITIVE_REGULATION_OF_VIRAL_GENOME_REPLICATION	1/203	31/17949	0.297352	0.679847	0.634214	FKBP6	1
REGULATION_OF_AMINO_ACID_TRANSPORT	1/203	31/17949	0.297352	0.679847	0.634214	ARG1	1
LENS_FIBER_CELL_DIFFERENTIATION	1/203	31/17949	0.297352	0.679847	0.634214	BFSP2	1
METANEPHROS_MORPHOGENESIS	1/203	31/17949	0.297352	0.679847	0.634214	FOXJ1	1
NEUROTRANSMITTER_REUPTAKE	1/203	31/17949	0.297352	0.679847	0.634214	KCNJ10	1
REGULATION_OF_PRESYNAPSE_ORGANIZATION	1/203	31/17949	0.297352	0.679847	0.634214	CBLN2	1
REGULATION_OF_NEUROBLAST_PROLIFERATION	1/203	31/17949	0.297352	0.679847	0.634214	DMRTA2	1
DENDRITIC_SPINE_DEVELOPMENT	2/203	98/17949	0.304351	0.690501	0.644153	IL2/PAK3	2
REGULATION_OF_CELL_DIVISION	3/203	171/17949	0.305253	0.690501	0.644153	FGF3/CXCR5/RFPL1	3
AROMATIC_AMINO_ACID_FAMILY_METABOLIC_PROCESS	1/203	32/17949	0.305312	0.690501	0.644153	IDO2	1
AMINE_CATABOLIC_PROCESS	1/203	32/17949	0.305312	0.690501	0.644153	IDO2	1
POSITIVE_REGULATION_OF_MUSCLE_CELL_APOPTOTIC_PROCESS	1/203	32/17949	0.305312	0.690501	0.644153	CDKN2A	1
CELL_JUNCTION_MAINTENANCE	1/203	32/17949	0.305312	0.690501	0.644153	CBLN2	1
POSITIVE_REGULATION_OF_CD4_POSITIVE_ALPHA_BETA_T_CELL_DIFFERENTIATION	1/203	32/17949	0.305312	0.690501	0.644153	MYB	1
PHOSPHATIDYLETHANOLAMINE_METABOLIC_PROCESS	1/203	32/17949	0.305312	0.690501	0.644153	PLA2G2D	1
REGULATION_OF_INFLAMMATORY_RESPONSE_TO_ANTIGENIC_STIMULUS	1/203	32/17949	0.305312	0.690501	0.644153	PLA2G2D	1
NEGATIVE_REGULATION_OF_CD4_POSITIVE_ALPHA_BETA_T_CELL_ACTIVATION	1/203	32/17949	0.305312	0.690501	0.644153	IL2	1
AMINOGLYCAN_METABOLIC_PROCESS	3/203	172/17949	0.308343	0.694782	0.648146	HS3ST6/B3GALT5/SPOCK2	3
POSITIVE_REGULATION_OF_PRODUCTION_OF_MOLECULAR_MEDIATOR_OF_IMMUNE_RESPONSE	2/203	99/17949	0.308523	0.694782	0.648146	IL2/MZB1	2
REGULATION_OF_TRANSMEMBRANE_TRANSPORT	8/203	565/17949	0.309261	0.694782	0.648146	SHISA8/SHISA9/CD19/KCNA2/KCNB2/KEL/KCNJ10/GRIN2A	8
METAL_ION_HOMEOSTASIS	9/203	647/17949	0.310844	0.694782	0.648146	MS4A1/CD19/IL2/KEL/CXCR5/XCR1/CYP4F12/KCNJ10/GRIN2A	9
HOMEOSTASIS_OF_NUMBER_OF_CELLS	4/203	249/17949	0.311111	0.694782	0.648146	NKX2-3/TNFRSF13B/TNFRSF17/IL2	4
SYNAPSE_ASSEMBLY	3/203	173/17949	0.311434	0.694782	0.648146	LHFPL4/CBLN2/SPOCK2	3
POSITIVE_REGULATION_OF_PHOSPHATASE_ACTIVITY	1/203	33/17949	0.313183	0.694782	0.648146	FCRL3	1
NEURONAL_ACTION_POTENTIAL	1/203	33/17949	0.313183	0.694782	0.648146	KCNA2	1
POSITIVE_REGULATION_OF_MONOOXYGENASE_ACTIVITY	1/203	33/17949	0.313183	0.694782	0.648146	FCER2	1
REGULATION_OF_NATURAL_KILLER_CELL_ACTIVATION	1/203	33/17949	0.313183	0.694782	0.648146	KLRC2	1
SECRETION_BY_TISSUE	1/203	33/17949	0.313183	0.694782	0.648146	STATH	1
LONG_CHAIN_FATTY_ACID_BIOSYNTHETIC_PROCESS	1/203	33/17949	0.313183	0.694782	0.648146	CYP2E1	1
SPLEEN_DEVELOPMENT	1/203	33/17949	0.313183	0.694782	0.648146	NKX2-3	1
POSITIVE_REGULATION_OF_MRNA_PROCESSING	1/203	33/17949	0.313183	0.694782	0.648146	HMX2	1
REGULATION_OF_GLIAL_CELL_PROLIFERATION	1/203	33/17949	0.313183	0.694782	0.648146	MYB	1
T_HELPER_17_TYPE_IMMUNE_RESPONSE	1/203	33/17949	0.313183	0.694782	0.648146	IL2	1
SIGNALING_RECEPTOR_LIGAND_PRECURSOR_PROCESSING	1/203	33/17949	0.313183	0.694782	0.648146	REN	1
NEGATIVE_REGULATION_OF_CYCLIN_DEPENDENT_PROTEIN_KINASE_ACTIVITY	1/203	33/17949	0.313183	0.694782	0.648146	CDKN2A	1
REGULATION_OF_PROTEOLYSIS	10/203	731/17949	0.314511	0.695179	0.648517	SMR3B/SPINK7/SERPINB12/SERPINI2/KLKB1/SERPINA12/SPOCK2/CD27/GRIN2A/RFPL1	10
POSITIVE_REGULATION_OF_PROTEIN_KINASE_B_SIGNALING	3/203	175/17949	0.317619	0.695179	0.648517	FGF3/FGF17/CD19	3
RECEPTOR_SIGNALING_PATHWAY_VIA_STAT	3/203	175/17949	0.317619	0.695179	0.648517	CSH2/IL2/IL21	3
POSITIVE_REGULATION_OF_CELL_DEATH	9/203	652/17949	0.318679	0.695179	0.648517	NOS2/BLK/ARG1/FCER2/MYB/CDKN2A/PAK3/GRIN2A/RFPL1	9
PHOTOTRANSDUCTION_VISIBLE_LIGHT	1/203	34/17949	0.320965	0.695179	0.648517	AIPL1	1
ENTRAINMENT_OF_CIRCADIAN_CLOCK	1/203	34/17949	0.320965	0.695179	0.648517	SOX14	1
REGULATION_OF_PLATELET_ACTIVATION	1/203	34/17949	0.320965	0.695179	0.648517	BLK	1
MYOTUBE_CELL_DEVELOPMENT	1/203	34/17949	0.320965	0.695179	0.648517	KEL	1
POSITIVE_REGULATION_OF_BMP_SIGNALING_PATHWAY	1/203	34/17949	0.320965	0.695179	0.648517	RNF165	1
HINDLIMB_MORPHOGENESIS	1/203	34/17949	0.320965	0.695179	0.648517	ALX3	1
DNA_DEALKYLATION	1/203	34/17949	0.320965	0.695179	0.648517	AICDA	1
REGULATION_OF_ENDOCRINE_PROCESS	1/203	34/17949	0.320965	0.695179	0.648517	REN	1
POSITIVE_REGULATION_OF_BLOOD_PRESSURE	1/203	34/17949	0.320965	0.695179	0.648517	TAC3	1
REGULATION_OF_CELLULAR_EXTRAVASATION	1/203	34/17949	0.320965	0.695179	0.648517	CCL25	1
PIGMENT_CELL_DIFFERENTIATION	1/203	34/17949	0.320965	0.695179	0.648517	OCA2	1
ESTABLISHMENT_OF_SPINDLE_ORIENTATION	1/203	34/17949	0.320965	0.695179	0.648517	KIF25	1
HISTONE_H3_K9_METHYLATION	1/203	34/17949	0.320965	0.695179	0.648517	MYB	1
LUNG_EPITHELIUM_DEVELOPMENT	1/203	34/17949	0.320965	0.695179	0.648517	FOXJ1	1
REGULATION_OF_T_CELL_APOPTOTIC_PROCESS	1/203	34/17949	0.320965	0.695179	0.648517	CD27	1
LIPID_IMPORT_INTO_CELL	1/203	34/17949	0.320965	0.695179	0.648517	KCNJ10	1
QUINONE_METABOLIC_PROCESS	1/203	34/17949	0.320965	0.695179	0.648517	CYP4F12	1
VERY_LONG_CHAIN_FATTY_ACID_METABOLIC_PROCESS	1/203	34/17949	0.320965	0.695179	0.648517	CYP4F12	1
T_CELL_MEDIATED_IMMUNITY	2/203	102/17949	0.321005	0.695179	0.648517	ARG1/AIRE	2
NEGATIVE_REGULATION_OF_DNA_BINDING_TRANSCRIPTION_FACTOR_ACTIVITY	3/203	177/17949	0.323806	0.699796	0.652824	FOXJ1/PYDC1/CDKN2A	3
REGULATION_OF_CATION_CHANNEL_ACTIVITY	3/203	177/17949	0.323806	0.699796	0.652824	SHISA8/SHISA9/GRIN2A	3
ACTIN_CYTOSKELETON_REORGANIZATION	2/203	103/17949	0.325155	0.701518	0.65443	NPHS2/THSD7B	2
GLAND_DEVELOPMENT	6/203	413/17949	0.325487	0.701518	0.65443	NKX2-3/PAX1/INSM1/ARG1/NR5A1/AIRE	6
MONOCARBOXYLIC_ACID_TRANSPORT	3/203	178/17949	0.3269	0.701518	0.65443	NOS2/PLA2G2D/KCNJ10	3
REGULATION_OF_FIBROBLAST_MIGRATION	1/203	35/17949	0.32866	0.701518	0.65443	PAK3	1
SECRETORY_GRANULE_ORGANIZATION	1/203	35/17949	0.32866	0.701518	0.65443	ZPBP2	1
VIRAL_RNA_GENOME_REPLICATION	1/203	35/17949	0.32866	0.701518	0.65443	AICDA	1
REGULATION_OF_ISOTYPE_SWITCHING	1/203	35/17949	0.32866	0.701518	0.65443	IL2	1
MYD88_DEPENDENT_TOLL_LIKE_RECEPTOR_SIGNALING_PATHWAY	1/203	35/17949	0.32866	0.701518	0.65443	TLR10	1
POSITIVE_REGULATION_OF_DENDRITE_MORPHOGENESIS	1/203	35/17949	0.32866	0.701518	0.65443	PAK3	1
NEGATIVE_REGULATION_OF_OXIDOREDUCTASE_ACTIVITY	1/203	35/17949	0.32866	0.701518	0.65443	CNR2	1
PYRIDINE_CONTAINING_COMPOUND_BIOSYNTHETIC_PROCESS	1/203	35/17949	0.32866	0.701518	0.65443	IDO2	1
NUCLEOSIDE_METABOLIC_PROCESS	2/203	104/17949	0.329297	0.701518	0.65443	AICDA/UPB1	2
POSITIVE_REGULATION_OF_ADAPTIVE_IMMUNE_RESPONSE	2/203	104/17949	0.329297	0.701518	0.65443	FCER2/IL2	2
PROTEIN_O_LINKED_GLYCOSYLATION	2/203	104/17949	0.329297	0.701518	0.65443	MUC19/MUC7	2
NEGATIVE_REGULATION_OF_HEMOPOIESIS	2/203	105/17949	0.333433	0.707006	0.65955	IL2/FOXJ1	2
ORGANIC_ACID_CATABOLIC_PROCESS	4/203	258/17949	0.334125	0.707006	0.65955	NOS2/ARG1/IDO2/CYP4F12	4
DIVALENT_INORGANIC_CATION_HOMEOSTASIS	7/203	499/17949	0.33549	0.707006	0.65955	MS4A1/CD19/IL2/KEL/CXCR5/XCR1/GRIN2A	7
POSITIVE_REGULATION_OF_HISTONE_METHYLATION	1/203	36/17949	0.336267	0.707006	0.65955	MYB	1
REGULATION_OF_SYSTEMIC_ARTERIAL_BLOOD_PRESSURE_BY_HORMONE	1/203	36/17949	0.336267	0.707006	0.65955	REN	1
T_CELL_CYTOKINE_PRODUCTION	1/203	36/17949	0.336267	0.707006	0.65955	ARG1	1
TYPE_2_IMMUNE_RESPONSE	1/203	36/17949	0.336267	0.707006	0.65955	ARG1	1
T_CELL_HOMEOSTASIS	1/203	36/17949	0.336267	0.707006	0.65955	IL2	1
NEGATIVE_REGULATION_OF_POTASSIUM_ION_TRANSPORT	1/203	36/17949	0.336267	0.707006	0.65955	KEL	1
POSITIVE_T_CELL_SELECTION	1/203	36/17949	0.336267	0.707006	0.65955	ZAP70	1
APOPTOTIC_PROCESS_INVOLVED_IN_DEVELOPMENT	1/203	36/17949	0.336267	0.707006	0.65955	XKR4	1
REGULATION_OF_NMDA_RECEPTOR_ACTIVITY	1/203	36/17949	0.336267	0.707006	0.65955	GRIN2A	1
LEUKOTRIENE_METABOLIC_PROCESS	1/203	36/17949	0.336267	0.707006	0.65955	CYP4F12	1
GLYCOPROTEIN_METABOLIC_PROCESS	6/203	419/17949	0.33748	0.707595	0.660099	HS3ST4/MUC19/MUC7/MGAT3/B3GALT5/SPOCK2	6
NEUROPEPTIDE_SIGNALING_PATHWAY	2/203	106/17949	0.337562	0.707595	0.660099	TAC3/PNOC	2
NEPHRON_EPITHELIUM_DEVELOPMENT	2/203	106/17949	0.337562	0.707595	0.660099	NPHS2/FOXJ1	2
LIPID_CATABOLIC_PROCESS	5/203	340/17949	0.340486	0.708409	0.660859	ZPBP2/CES5A/ACER1/CYP4F12/PLA2G2D	5
REGULATION_OF_CATION_TRANSMEMBRANE_TRANSPORT	5/203	340/17949	0.340486	0.708409	0.660859	SHISA8/SHISA9/CD19/KEL/GRIN2A	5
REGULATION_OF_DNA_REPLICATION	2/203	107/17949	0.341683	0.708409	0.660859	AICDA/NUGGC	2
REGULATION_OF_DNA_BIOSYNTHETIC_PROCESS	2/203	107/17949	0.341683	0.708409	0.660859	NPPC/PAK3	2
REGULATION_OF_KERATINOCYTE_PROLIFERATION	1/203	37/17949	0.343789	0.708409	0.660859	SLURP1	1
POSTSYNAPTIC_MEMBRANE_ORGANIZATION	1/203	37/17949	0.343789	0.708409	0.660859	LHFPL4	1
NEGATIVE_REGULATION_OF_OSSIFICATION	1/203	37/17949	0.343789	0.708409	0.660859	STATH	1
POSITIVE_REGULATION_OF_RNA_SPLICING	1/203	37/17949	0.343789	0.708409	0.660859	HMX2	1
RESPONSE_TO_GLUCAGON	1/203	37/17949	0.343789	0.708409	0.660859	ARG1	1
REGULATION_OF_CAMP_MEDIATED_SIGNALING	1/203	37/17949	0.343789	0.708409	0.660859	TCP11	1
PHOSPHATIDYLGLYCEROL_METABOLIC_PROCESS	1/203	37/17949	0.343789	0.708409	0.660859	PLA2G2D	1
ALPHA_BETA_T_CELL_PROLIFERATION	1/203	37/17949	0.343789	0.708409	0.660859	ZAP70	1
REGULATION_OF_SENSORY_PERCEPTION	1/203	37/17949	0.343789	0.708409	0.660859	SMR3B	1
TRANSCRIPTION_PREINITIATION_COMPLEX_ASSEMBLY	1/203	37/17949	0.343789	0.708409	0.660859	TAF7L	1
POSITIVE_REGULATION_OF_LIPID_KINASE_ACTIVITY	1/203	37/17949	0.343789	0.708409	0.660859	CD19	1
REGULATION_OF_LEUKOCYTE_ADHESION_TO_VASCULAR_ENDOTHELIAL_CELL	1/203	37/17949	0.343789	0.708409	0.660859	CCL25	1
PHOSPHATIDYLSERINE_METABOLIC_PROCESS	1/203	37/17949	0.343789	0.708409	0.660859	PLA2G2D	1
REGULATION_OF_PEPTIDYL_TYROSINE_PHOSPHORYLATION	4/203	262/17949	0.344385	0.708409	0.660859	ALKAL2/CSH2/IL2/IL21	4
GLYCOSYLATION	4/203	262/17949	0.344385	0.708409	0.660859	MUC19/MUC7/MGAT3/B3GALT5	4
POSITIVE_REGULATION_OF_NERVOUS_SYSTEM_DEVELOPMENT	4/203	263/17949	0.346951	0.712988	0.66513	CBLN2/DMRTA2/MYB/PAK3	4
NIK_NF_KAPPAB_SIGNALING	3/203	185/17949	0.348545	0.715561	0.66753	TCIM/CD27/C1QTNF4	3
AXON_DEVELOPMENT	7/203	507/17949	0.350173	0.716844	0.668727	GBX1/DRGX/NEFH/KEL/CCKAR/RNF165/PAK3	7
NEUROTRANSMITTER_UPTAKE	1/203	38/17949	0.351226	0.716844	0.668727	KCNJ10	1
MATING	1/203	38/17949	0.351226	0.716844	0.668727	KLK14	1
DOPAMINE_METABOLIC_PROCESS	1/203	38/17949	0.351226	0.716844	0.668727	GRIN2A	1
RENAL_WATER_HOMEOSTASIS	1/203	38/17949	0.351226	0.716844	0.668727	CYP4F12	1
RESPONSE_TO_DEXAMETHASONE	1/203	38/17949	0.351226	0.716844	0.668727	ARG1	1
EAR_MORPHOGENESIS	2/203	110/17949	0.353997	0.719911	0.671589	HMX2/MYO3A	2
REGULATION_OF_OXIDOREDUCTASE_ACTIVITY	2/203	110/17949	0.353997	0.719911	0.671589	FCER2/CNR2	2
REGULATION_OF_HORMONE_LEVELS	7/203	510/17949	0.355698	0.719911	0.671589	NOS2/BLK/FAM3B/MYB/NR5A1/REN/CCKAR	7
GLAND_MORPHOGENESIS	2/203	111/17949	0.358083	0.719911	0.671589	NKX2-3/ARG1	2
SEROTONIN_RECEPTOR_SIGNALING_PATHWAY	1/203	39/17949	0.358579	0.719911	0.671589	HTR3B	1
AMINE_BIOSYNTHETIC_PROCESS	1/203	39/17949	0.358579	0.719911	0.671589	INSM1	1
COLUMNAR_CUBOIDAL_EPITHELIAL_CELL_DEVELOPMENT	1/203	39/17949	0.358579	0.719911	0.671589	INSM1	1
REGULATION_OF_INTRACELLULAR_ESTROGEN_RECEPTOR_SIGNALING_PATHWAY	1/203	39/17949	0.358579	0.719911	0.671589	SRARP	1
NEGATIVE_REGULATION_OF_NOTCH_SIGNALING_PATHWAY	1/203	39/17949	0.358579	0.719911	0.671589	TCIM	1
DEFENSE_RESPONSE_TO_FUNGUS	1/203	39/17949	0.358579	0.719911	0.671589	ARG1	1
RESPONSE_TO_GROWTH_HORMONE	1/203	39/17949	0.358579	0.719911	0.671589	CSH2	1
METANEPHRIC_NEPHRON_DEVELOPMENT	1/203	39/17949	0.358579	0.719911	0.671589	NPHS2	1
REGULATION_OF_TRIGLYCERIDE_METABOLIC_PROCESS	1/203	39/17949	0.358579	0.719911	0.671589	SERPINA12	1
TOXIN_TRANSPORT	1/203	39/17949	0.358579	0.719911	0.671589	SLC17A3	1
NEGATIVE_REGULATION_OF_DNA_BIOSYNTHETIC_PROCESS	1/203	39/17949	0.358579	0.719911	0.671589	NPPC	1
POSITIVE_REGULATION_OF_CD4_POSITIVE_ALPHA_BETA_T_CELL_ACTIVATION	1/203	39/17949	0.358579	0.719911	0.671589	MYB	1
REGULATION_OF_NEURON_MIGRATION	1/203	39/17949	0.358579	0.719911	0.671589	SOX14	1
REGULATION_OF_RESPONSE_TO_CYTOKINE_STIMULUS	3/203	189/17949	0.360887	0.723851	0.675264	ARG1/PYDC1/C1QTNF4	3
SMALL_MOLECULE_CATABOLIC_PROCESS	6/203	431/17949	0.361605	0.724596	0.675959	NOS2/ARG1/AICDA/UPB1/IDO2/CYP4F12	6
INTERFERON_GAMMA_PRODUCTION	2/203	112/17949	0.362161	0.725015	0.67635	IL2/IL21	2
CYCLIC_NUCLEOTIDE_METABOLIC_PROCESS	1/203	40/17949	0.365849	0.725522	0.676823	NPPC	1
RIBONUCLEOTIDE_CATABOLIC_PROCESS	1/203	40/17949	0.365849	0.725522	0.676823	UPB1	1
DEOXYRIBONUCLEOTIDE_METABOLIC_PROCESS	1/203	40/17949	0.365849	0.725522	0.676823	UPB1	1
POSITIVE_REGULATION_OF_CYTOKINESIS	1/203	40/17949	0.365849	0.725522	0.676823	CXCR5	1
XENOBIOTIC_TRANSPORT	1/203	40/17949	0.365849	0.725522	0.676823	SLC17A3	1
NEGATIVE_REGULATION_OF_BLOOD_PRESSURE	1/203	40/17949	0.365849	0.725522	0.676823	NOS2	1
POSITIVE_REGULATION_OF_RELEASE_OF_SEQUESTERED_CALCIUM_ION_INTO_CYTOSOL	1/203	40/17949	0.365849	0.725522	0.676823	CD19	1
MAMMARY_GLAND_MORPHOGENESIS	1/203	40/17949	0.365849	0.725522	0.676823	ARG1	1
ONE_CARBON_METABOLIC_PROCESS	1/203	40/17949	0.365849	0.725522	0.676823	CA6	1
FIBROBLAST_GROWTH_FACTOR_RECEPTOR_SIGNALING_PATHWAY	2/203	113/17949	0.366229	0.725522	0.676823	FGF3/FGF17	2
INTRACELLULAR_STEROID_HORMONE_RECEPTOR_SIGNALING_PATHWAY	2/203	113/17949	0.366229	0.725522	0.676823	SRARP/RHOXF1	2
ALPHA_AMINO_ACID_METABOLIC_PROCESS	3/203	191/17949	0.367046	0.726453	0.677691	NOS2/ARG1/IDO2	3
ORGANIC_HYDROXY_COMPOUND_TRANSPORT	4/203	271/17949	0.367488	0.726639	0.677865	KCNA2/MYB/REN/SYT10	4
REGULATION_OF_COMPLEMENT_ACTIVATION	2/203	114/17949	0.370287	0.730706	0.681659	CR2/CD19	2
AMINOGLYCAN_BIOSYNTHETIC_PROCESS	2/203	114/17949	0.370287	0.730706	0.681659	HS3ST6/B3GALT5	2
REGULATION_OF_CALCIUM_ION_DEPENDENT_EXOCYTOSIS	1/203	41/17949	0.373037	0.730706	0.681659	SYT10	1
NEGATIVE_REGULATION_OF_CELL_MATRIX_ADHESION	1/203	41/17949	0.373037	0.730706	0.681659	CDKN2A	1
ORGAN_OR_TISSUE_SPECIFIC_IMMUNE_RESPONSE	1/203	41/17949	0.373037	0.730706	0.681659	NOS2	1
NEGATIVE_REGULATION_OF_ALPHA_BETA_T_CELL_ACTIVATION	1/203	41/17949	0.373037	0.730706	0.681659	IL2	1
PYRIDINE_CONTAINING_COMPOUND_METABOLIC_PROCESS	1/203	41/17949	0.373037	0.730706	0.681659	IDO2	1
REGULATION_OF_CALCIUM_ION_IMPORT	1/203	41/17949	0.373037	0.730706	0.681659	FCRL3	1
AMINO_SUGAR_METABOLIC_PROCESS	1/203	41/17949	0.373037	0.730706	0.681659	MGAT3	1
CELLULAR_RESPONSE_TO_AMYLOID_BETA	1/203	41/17949	0.373037	0.730706	0.681659	VCAM1	1
ACTIVATION_OF_GTPASE_ACTIVITY	2/203	115/17949	0.374335	0.732562	0.683391	TBC1D3E/FOXJ1	2
NEGATIVE_REGULATION_OF_PROTEIN_METABOLIC_PROCESS	14/203	1110/17949	0.376095	0.735319	0.685962	SMR3B/SPINK7/SERPINB12/NOS2/INSM1/MGAT3/IL2/SERPINI2/SERPINA12/SPOCK2/CD27/PYDC1/CDKN2A/GRIN2A	14
REGULATION_OF_CELL_CYCLE_G1_S_PHASE_TRANSITION	3/203	195/17949	0.379334	0.739091	0.689481	GFI1B/TCIM/CDKN2A	3
REGULATION_OF_NUCLEOTIDE_BIOSYNTHETIC_PROCESS	1/203	42/17949	0.380144	0.739091	0.689481	NOS2	1
REGULATION_OF_KERATINOCYTE_DIFFERENTIATION	1/203	42/17949	0.380144	0.739091	0.689481	KRT36	1
GENITALIA_DEVELOPMENT	1/203	42/17949	0.380144	0.739091	0.689481	SYCP2	1
TRANSFORMING_GROWTH_FACTOR_BETA_PRODUCTION	1/203	42/17949	0.380144	0.739091	0.689481	MYB	1
MAINTENANCE_OF_PROTEIN_LOCALIZATION_IN_ORGANELLE	1/203	42/17949	0.380144	0.739091	0.689481	NR5A1	1
ADULT_BEHAVIOR	2/203	117/17949	0.382399	0.742785	0.692927	GBX1/KCNJ10	2
REGULATION_OF_EXOCYTOSIS	3/203	197/17949	0.385459	0.743767	0.693843	BLK/KLRC2/SYT10	3
REGULATION_OF_BIOLOGICAL_PROCESS_INVOLVED_IN_SYMBIOTIC_INTERACTION	3/203	197/17949	0.385459	0.743767	0.693843	ARG1/FKBP6/AICDA	3
CIRCULATORY_SYSTEM_PROCESS	8/203	610/17949	0.385844	0.743767	0.693843	NOS2/TAC3/IL2/KEL/REN/SLC28A2/CYP4F12/NPPC	8
RENAL_SYSTEM_PROCESS	2/203	118/17949	0.386415	0.743767	0.693843	REN/CYP4F12	2
OLIGODENDROCYTE_DEVELOPMENT	1/203	43/17949	0.387171	0.743767	0.693843	KCNJ10	1
BICARBONATE_TRANSPORT	1/203	43/17949	0.387171	0.743767	0.693843	CA6	1
OVULATION_CYCLE_PROCESS	1/203	43/17949	0.387171	0.743767	0.693843	NR5A1	1
RESPONSE_TO_NICOTINE	1/203	43/17949	0.387171	0.743767	0.693843	VCAM1	1
CELL_REDOX_HOMEOSTASIS	1/203	43/17949	0.387171	0.743767	0.693843	NOS2	1
REGULATION_OF_MUSCLE_ORGAN_DEVELOPMENT	1/203	43/17949	0.387171	0.743767	0.693843	FGF3	1
CHONDROITIN_SULFATE_PROTEOGLYCAN_METABOLIC_PROCESS	1/203	43/17949	0.387171	0.743767	0.693843	SPOCK2	1
REGULATION_OF_T_CELL_MIGRATION	1/203	43/17949	0.387171	0.743767	0.693843	AIRE	1
POSITIVE_REGULATION_OF_DNA_METABOLIC_PROCESS	3/203	198/17949	0.388517	0.745667	0.695616	IL2/PAK3/DNMT3L	3
REGULATION_OF_LEUKOCYTE_CHEMOTAXIS	2/203	119/17949	0.390419	0.747945	0.697741	KLRK1/KLRC4-KLRK1	2
SEQUESTERING_OF_CALCIUM_ION	2/203	119/17949	0.390419	0.747945	0.697741	CD19/XCR1	2
REGULATION_OF_SECRETION	8/203	613/17949	0.391013	0.748398	0.698164	NOS2/BLK/KCNA2/MYB/KLRC2/REN/SYT10/CCKAR	8
SISTER_CHROMATID_SEGREGATION	3/203	199/17949	0.391571	0.748781	0.69852	SMC1B/STAG3/KIF25	3
FIBROBLAST_MIGRATION	1/203	44/17949	0.394119	0.750908	0.700505	PAK3	1
DEVELOPMENTAL_PIGMENTATION	1/203	44/17949	0.394119	0.750908	0.700505	OCA2	1
DIGESTIVE_TRACT_MORPHOGENESIS	1/203	44/17949	0.394119	0.750908	0.700505	NKX2-3	1
PROTEIN_LOCALIZATION_TO_POSTSYNAPSE	1/203	44/17949	0.394119	0.750908	0.700505	GRIN2A	1
POSITIVE_REGULATION_OF_SIGNALING	21/203	1725/17949	0.394785	0.751492	0.70105	FGF3/SRARP/ALKAL2/CSH2/BLK/FGF17/CD19/MYB/FRMD1/FCRL3/SERPINA12/TCIM/CD27/KLK14/CCL25/ZAP70/RNF165/NPPC/PAK3/GRIN2A/C1QTNF4	21
CELLULAR_RESPONSE_TO_STEROID_HORMONE_STIMULUS	3/203	201/17949	0.397667	0.754377	0.703741	SRARP/RHOXF1/ARG1	3
POSITIVE_REGULATION_OF_CELL_SUBSTRATE_ADHESION	2/203	121/17949	0.398392	0.754377	0.703741	SPOCK2/CCL25	2
ENDOCRINE_PANCREAS_DEVELOPMENT	1/203	45/17949	0.400988	0.754377	0.703741	INSM1	1
POSITIVE_REGULATION_OF_PROTEIN_DEPHOSPHORYLATION	1/203	45/17949	0.400988	0.754377	0.703741	FCRL3	1
POSITIVE_REGULATION_OF_DNA_RECOMBINATION	1/203	45/17949	0.400988	0.754377	0.703741	IL2	1
POSITIVE_REGULATION_OF_NUCLEOTIDE_METABOLIC_PROCESS	1/203	45/17949	0.400988	0.754377	0.703741	NOS2	1
EMBRYONIC_CRANIAL_SKELETON_MORPHOGENESIS	1/203	45/17949	0.400988	0.754377	0.703741	ALX3	1
ENDOCRINE_HORMONE_SECRETION	1/203	45/17949	0.400988	0.754377	0.703741	REN	1
REGULATION_OF_DENDRITIC_SPINE_MORPHOGENESIS	1/203	45/17949	0.400988	0.754377	0.703741	PAK3	1
ESTABLISHMENT_OR_MAINTENANCE_OF_BIPOLAR_CELL_POLARITY	1/203	45/17949	0.400988	0.754377	0.703741	FOXJ1	1
HISTONE_H3_K9_MODIFICATION	1/203	45/17949	0.400988	0.754377	0.703741	MYB	1
COCHLEA_DEVELOPMENT	1/203	45/17949	0.400988	0.754377	0.703741	MYO3A	1
FAT_SOLUBLE_VITAMIN_METABOLIC_PROCESS	1/203	45/17949	0.400988	0.754377	0.703741	CYP4F12	1
CELLULAR_RESPONSE_TO_HORMONE_STIMULUS	8/203	619/17949	0.401358	0.754395	0.703758	SRARP/CSH2/RHOXF1/ARG1/NR5A1/REN/SERPINA12/MZB1	8
REGULATION_OF_STEROID_METABOLIC_PROCESS	2/203	122/17949	0.402361	0.7556	0.704882	NR5A1/SERPINA12	2
T_CELL_RECEPTOR_SIGNALING_PATHWAY	3/203	204/17949	0.406782	0.760317	0.709282	ZAP70/PAK3/FYB2	3
REGULATION_OF_CYCLASE_ACTIVITY	1/203	46/17949	0.40778	0.760317	0.709282	NOS2	1
HIPPO_SIGNALING	1/203	46/17949	0.40778	0.760317	0.709282	FRMD1	1
POSITIVE_REGULATION_OF_FIBROBLAST_PROLIFERATION	1/203	46/17949	0.40778	0.760317	0.709282	MYB	1
SYNAPTIC_TRANSMISSION_GABAERGIC	1/203	46/17949	0.40778	0.760317	0.709282	CNR2	1
REGULATION_OF_SYSTEMIC_ARTERIAL_BLOOD_PRESSURE_MEDIATED_BY_A_CHEMICAL_SIGNAL	1/203	46/17949	0.40778	0.760317	0.709282	REN	1
CALCINEURIN_MEDIATED_SIGNALING	1/203	46/17949	0.40778	0.760317	0.709282	NR5A1	1
ACUTE_PHASE_RESPONSE	1/203	46/17949	0.40778	0.760317	0.709282	MRGPRX1	1
POSITIVE_REGULATION_OF_HORMONE_SECRETION	2/203	124/17949	0.410261	0.762903	0.711695	BLK/MYB	2
NEGATIVE_REGULATION_OF_DNA_METABOLIC_PROCESS	2/203	124/17949	0.410261	0.762903	0.711695	NPPC/DNMT3L	2
NEGATIVE_REGULATION_OF_CELL_CYCLE_G1_S_PHASE_TRANSITION	2/203	124/17949	0.410261	0.762903	0.711695	GFI1B/CDKN2A	2
REGULATION_OF_CELL_MATRIX_ADHESION	2/203	125/17949	0.414192	0.763986	0.712705	CDKN2A/CCL25	2
HETEROPHILIC_CELL_CELL_ADHESION_VIA_PLASMA_MEMBRANE_CELL_ADHESION_MOLECULES	1/203	47/17949	0.414495	0.763986	0.712705	VCAM1	1
VISUAL_BEHAVIOR	1/203	47/17949	0.414495	0.763986	0.712705	GRIN2A	1
OOCYTE_DIFFERENTIATION	1/203	47/17949	0.414495	0.763986	0.712705	NPPC	1
MACROPHAGE_DIFFERENTIATION	1/203	47/17949	0.414495	0.763986	0.712705	NKX2-3	1
MAST_CELL_ACTIVATION_INVOLVED_IN_IMMUNE_RESPONSE	1/203	47/17949	0.414495	0.763986	0.712705	BLK	1
REGULATION_OF_MEIOTIC_CELL_CYCLE	1/203	47/17949	0.414495	0.763986	0.712705	NPPC	1
DENDRITIC_CELL_DIFFERENTIATION	1/203	47/17949	0.414495	0.763986	0.712705	BLK	1
REGULATION_OF_GLUCONEOGENESIS	1/203	47/17949	0.414495	0.763986	0.712705	SERPINA12	1
POTASSIUM_ION_IMPORT_ACROSS_PLASMA_MEMBRANE	1/203	47/17949	0.414495	0.763986	0.712705	KCNJ10	1
SYNAPTIC_SIGNALING	9/203	712/17949	0.414934	0.764121	0.712831	SHISA8/SHISA9/CBLN2/PNOC/SYT10/HTR3B/CNR2/KCNJ10/GRIN2A	9
INSULIN_SECRETION	3/203	207/17949	0.415856	0.765145	0.713786	NOS2/BLK/FAM3B	3
REGULATION_OF_ION_TRANSPORT	16/203	1314/17949	0.416956	0.766495	0.715045	NOS2/BLK/SHISA8/SHISA9/CD19/KCNA2/ARG1/CLDN10/KCNB2/MYB/KEL/REN/SYT10/FCRL3/KCNJ10/GRIN2A	16
GLIAL_CELL_PROLIFERATION	1/203	48/17949	0.421134	0.768793	0.717189	MYB	1
PEPTIDYL_CYSTEINE_MODIFICATION	1/203	48/17949	0.421134	0.768793	0.717189	NOS2	1
GLANDULAR_EPITHELIAL_CELL_DIFFERENTIATION	1/203	48/17949	0.421134	0.768793	0.717189	INSM1	1
AMINO_ACID_IMPORT	1/203	48/17949	0.421134	0.768793	0.717189	KCNJ10	1
KERATINOCYTE_PROLIFERATION	1/203	48/17949	0.421134	0.768793	0.717189	SLURP1	1
POSITIVE_REGULATION_OF_RECEPTOR_SIGNALING_PATHWAY_VIA_STAT	1/203	48/17949	0.421134	0.768793	0.717189	CSH2	1
PROSTANOID_METABOLIC_PROCESS	1/203	48/17949	0.421134	0.768793	0.717189	GSTA1	1
MAINTENANCE_OF_LOCATION_IN_CELL	3/203	209/17949	0.42188	0.768793	0.717189	CD19/NR5A1/XCR1	3
CELLULAR_RESPONSE_TO_MOLECULE_OF_BACTERIAL_ORIGIN	3/203	209/17949	0.42188	0.768793	0.717189	NOS2/ARG1/NUGGC	3
CHROMATIN_REMODELING	3/203	209/17949	0.42188	0.768793	0.717189	AICDA/MYB/CDKN2A	3
PROTEIN_MATURATION	4/203	293/17949	0.423646	0.771339	0.719564	KEL/REN/KLKB1/GRIN2A	4
RHYTHMIC_PROCESS	4/203	294/17949	0.426176	0.77527	0.723232	SOX14/NOS2/ZPBP2/NR5A1	4
REGULATION_OF_LYASE_ACTIVITY	1/203	49/17949	0.427699	0.776689	0.724555	NOS2	1
T_CELL_APOPTOTIC_PROCESS	1/203	49/17949	0.427699	0.776689	0.724555	CD27	1
POSITIVE_REGULATION_OF_SECRETION	4/203	295/17949	0.428703	0.777838	0.725627	BLK/MYB/KLRC2/SYT10	4
VIRAL_GENOME_REPLICATION	2/203	129/17949	0.429784	0.778341	0.726096	FKBP6/AICDA	2
GLYCOSYL_COMPOUND_METABOLIC_PROCESS	2/203	129/17949	0.429784	0.778341	0.726096	AICDA/UPB1	2
CELL_CELL_SIGNALING	20/203	1672/17949	0.43061	0.778341	0.726096	FGF3/NOS2/BLK/SHISA8/SHISA9/FGF17/FCRL2/KCNA2/CBLN2/FAM3B/MYB/IL2/REN/PNOC/SYT10/HTR3B/CNR2/CCKAR/KCNJ10/GRIN2A	20
CIRCADIAN_RHYTHM	3/203	212/17949	0.430879	0.778341	0.726096	SOX14/NOS2/ZPBP2	3
SKELETAL_SYSTEM_MORPHOGENESIS	3/203	212/17949	0.430879	0.778341	0.726096	PAX1/ALX3/NPPC	3
CATION_TRANSPORT	14/203	1155/17949	0.434055	0.778341	0.726096	SLC17A3/MS4A1/SHISA8/SHISA9/CD19/KCNA2/ARG1/KCNB2/KEL/SYT10/FCRL3/XCR1/KCNJ10/GRIN2A	14
LIPID_TRANSLOCATION	1/203	50/17949	0.434189	0.778341	0.726096	XKR4	1
NEGATIVE_REGULATION_OF_G_PROTEIN_COUPLED_RECEPTOR_SIGNALING_PATHWAY	1/203	50/17949	0.434189	0.778341	0.726096	KLK14	1
NEGATIVE_REGULATION_OF_CARBOHYDRATE_METABOLIC_PROCESS	1/203	50/17949	0.434189	0.778341	0.726096	SERPINA12	1
REGULATION_OF_MICROTUBULE_BASED_MOVEMENT	1/203	50/17949	0.434189	0.778341	0.726096	NEFH	1
RESPONSE_TO_INTERLEUKIN_6	1/203	50/17949	0.434189	0.778341	0.726096	C1QTNF4	1
PRESYNAPSE_ORGANIZATION	1/203	50/17949	0.434189	0.778341	0.726096	CBLN2	1
FATTY_ACID_TRANSMEMBRANE_TRANSPORT	1/203	50/17949	0.434189	0.778341	0.726096	KCNJ10	1
PYRIMIDINE_NUCLEOTIDE_METABOLIC_PROCESS	1/203	50/17949	0.434189	0.778341	0.726096	UPB1	1
CELL_CYCLE_G1_S_PHASE_TRANSITION	4/203	298/17949	0.436267	0.780927	0.728509	USP26/GFI1B/TCIM/CDKN2A	4
REGULATION_OF_PROTEIN_CATABOLIC_PROCESS	5/203	383/17949	0.436704	0.780927	0.728509	SERPINB12/NOS2/MGAT3/GRIN2A/RFPL1	5
REGULATION_OF_SYNAPSE_STRUCTURE_OR_ACTIVITY	3/203	214/17949	0.43685	0.780927	0.728509	LHFPL4/CBLN2/PAK3	3
RESPONSE_TO_XENOBIOTIC_STIMULUS	2/203	131/17949	0.437498	0.780927	0.728509	CYP2E1/GSTA1	2
KIDNEY_EPITHELIUM_DEVELOPMENT	2/203	131/17949	0.437498	0.780927	0.728509	NPHS2/FOXJ1	2
ORGANIC_HYDROXY_COMPOUND_METABOLIC_PROCESS	7/203	555/17949	0.439003	0.782944	0.730391	INSM1/CYP2E1/ACER1/SERPINA12/CYP4F12/GRIN2A/OCA2	7
REGULATION_OF_MULTI_ORGANISM_PROCESS	1/203	51/17949	0.440606	0.783134	0.730567	TCP11	1
PHOSPHATIDIC_ACID_METABOLIC_PROCESS	1/203	51/17949	0.440606	0.783134	0.730567	PLA2G2D	1
REGULATION_OF_BONE_REMODELING	1/203	51/17949	0.440606	0.783134	0.730567	MC4R	1
RESPONSE_TO_AMYLOID_BETA	1/203	51/17949	0.440606	0.783134	0.730567	VCAM1	1
ORGANOPHOSPHATE_ESTER_TRANSPORT	2/203	133/17949	0.445156	0.790284	0.737238	SLC17A3/XKR4	2
DEVELOPMENT_OF_PRIMARY_SEXUAL_CHARACTERISTICS	3/203	217/17949	0.445763	0.790284	0.737238	NR5A1/REN/ADAM29	3
POSITIVE_REGULATION_OF_NEUROGENESIS	3/203	217/17949	0.445763	0.790284	0.737238	DMRTA2/MYB/PAK3	3
RECEPTOR_CLUSTERING	1/203	52/17949	0.446951	0.790381	0.737329	LHFPL4	1
NEGATIVE_REGULATION_OF_COAGULATION	1/203	52/17949	0.446951	0.790381	0.737329	KLKB1	1
ENDOCHONDRAL_BONE_MORPHOGENESIS	1/203	52/17949	0.446951	0.790381	0.737329	NPPC	1
REGULATION_OF_CELL_SUBSTRATE_ADHESION	3/203	218/17949	0.448721	0.791931	0.738775	SPOCK2/CDKN2A/CCL25	3
APPENDAGE_MORPHOGENESIS	2/203	134/17949	0.448963	0.791931	0.738775	ALX3/RNF165	2
STEROID_HORMONE_MEDIATED_SIGNALING_PATHWAY	2/203	134/17949	0.448963	0.791931	0.738775	SRARP/RHOXF1	2
ACTION_POTENTIAL	2/203	135/17949	0.452756	0.794756	0.74141	KCNA2/CNR2	2
RESPONSE_TO_HYDROGEN_PEROXIDE	2/203	135/17949	0.452756	0.794756	0.74141	ARG1/MYB	2
GLUTAMATE_RECEPTOR_SIGNALING_PATHWAY	1/203	53/17949	0.453224	0.794756	0.74141	GRIN2A	1
RESPONSE_TO_FUNGUS	1/203	53/17949	0.453224	0.794756	0.74141	ARG1	1
POSITIVE_REGULATION_OF_CALCIUM_ION_TRANSPORT_INTO_CYTOSOL	1/203	53/17949	0.453224	0.794756	0.74141	CD19	1
MUSCLE_FIBER_DEVELOPMENT	1/203	53/17949	0.453224	0.794756	0.74141	KEL	1
HISTONE_H3_K4_METHYLATION	1/203	53/17949	0.453224	0.794756	0.74141	MYB	1
MACROMOLECULE_METHYLATION	4/203	305/17949	0.453805	0.795109	0.741739	TDRD1/FKBP6/MYB/DNMT3L	4
CELLULAR_RESPONSE_TO_PEPTIDE	5/203	391/17949	0.454384	0.795457	0.742064	CSH2/ARG1/VCAM1/SERPINA12/MZB1	5
TRANSMEMBRANE_RECEPTOR_PROTEIN_TYROSINE_KINASE_SIGNALING_PATHWAY	9/203	737/17949	0.455356	0.796492	0.743029	FGF3/CSH2/BLK/FGF17/SERPINA12/MZB1/ZAP70/PAK3/CD8B	9
SOMATIC_RECOMBINATION_OF_IMMUNOGLOBULIN_GENE_SEGMENTS	1/203	54/17949	0.459426	0.800266	0.74655	IL2	1
POSITIVE_REGULATION_OF_CELL_MATRIX_ADHESION	1/203	54/17949	0.459426	0.800266	0.74655	CCL25	1
IMMUNOGLOBULIN_PRODUCTION_INVOLVED_IN_IMMUNOGLOBULIN_MEDIATED_IMMUNE_RESPONSE	1/203	54/17949	0.459426	0.800266	0.74655	IL2	1
NEGATIVE_REGULATION_OF_VIRAL_GENOME_REPLICATION	1/203	54/17949	0.459426	0.800266	0.74655	AICDA	1
SODIUM_ION_HOMEOSTASIS	1/203	54/17949	0.459426	0.800266	0.74655	CYP4F12	1
ESTABLISHMENT_OF_CELL_POLARITY	2/203	137/17949	0.460296	0.800448	0.74672	KIF25/FOXJ1	2
REGULATION_OF_NERVOUS_SYSTEM_PROCESS	2/203	137/17949	0.460296	0.800448	0.74672	SMR3B/SHISA9	2
DIGESTION	2/203	138/17949	0.464044	0.804291	0.750305	STATH/SI	2
NEURAL_PRECURSOR_CELL_PROLIFERATION	2/203	138/17949	0.464044	0.804291	0.750305	INSM1/DMRTA2	2
NEPHRON_DEVELOPMENT	2/203	138/17949	0.464044	0.804291	0.750305	NPHS2/FOXJ1	2
DETOXIFICATION	2/203	138/17949	0.464044	0.804291	0.750305	SLC17A3/GSTA1	2
NEUROBLAST_PROLIFERATION	1/203	55/17949	0.465558	0.805582	0.751509	DMRTA2	1
REGULATION_OF_ACTION_POTENTIAL	1/203	55/17949	0.465558	0.805582	0.751509	CNR2	1
RESPONSE_TO_REACTIVE_OXYGEN_SPECIES	3/203	224/17949	0.466338	0.806264	0.752145	ARG1/CYP2E1/MYB	3
MICROTUBULE_ORGANIZING_CENTER_ORGANIZATION	2/203	140/17949	0.471493	0.810043	0.75567	KIF25/FOXJ1	2
RIBONUCLEOSIDE_MONOPHOSPHATE_METABOLIC_PROCESS	1/203	56/17949	0.471621	0.810043	0.75567	UPB1	1
SECONDARY_METABOLIC_PROCESS	1/203	56/17949	0.471621	0.810043	0.75567	OCA2	1
ICOSANOID_BIOSYNTHETIC_PROCESS	1/203	56/17949	0.471621	0.810043	0.75567	CYP4A22	1
POSITIVE_REGULATION_OF_OXIDOREDUCTASE_ACTIVITY	1/203	56/17949	0.471621	0.810043	0.75567	FCER2	1
MATERNAL_PROCESS_INVOLVED_IN_FEMALE_PREGNANCY	1/203	56/17949	0.471621	0.810043	0.75567	ARG1	1
POSITIVE_REGULATION_OF_RESPONSE_TO_CYTOKINE_STIMULUS	1/203	56/17949	0.471621	0.810043	0.75567	C1QTNF4	1
REGULATION_OF_MEMBRANE_LIPID_DISTRIBUTION	1/203	56/17949	0.471621	0.810043	0.75567	XKR4	1
REGULATION_OF_CELLULAR_COMPONENT_MOVEMENT	13/203	1100/17949	0.476138	0.817129	0.762281	FGF3/SOX14/NEFH/FGF17/INSM1/MGAT3/KLRK1/SPOCK2/CCL25/PAK3/KLRC4-KLRK1/AIRE/SLURP1	13
INTRACELLULAR_ESTROGEN_RECEPTOR_SIGNALING_PATHWAY	1/203	57/17949	0.477616	0.817654	0.76277	SRARP	1
REGULATION_OF_PHOSPHATIDYLINOSITOL_3_KINASE_ACTIVITY	1/203	57/17949	0.477616	0.817654	0.76277	CD19	1
PIGMENT_BIOSYNTHETIC_PROCESS	1/203	57/17949	0.477616	0.817654	0.76277	OCA2	1
REGULATION_OF_G_PROTEIN_COUPLED_RECEPTOR_SIGNALING_PATHWAY	2/203	143/17949	0.48255	0.822023	0.766847	AIPL1/KLK14	2
INSULIN_RECEPTOR_SIGNALING_PATHWAY	2/203	143/17949	0.48255	0.822023	0.766847	SERPINA12/MZB1	2
CELL_MORPHOGENESIS_INVOLVED_IN_NEURON_DIFFERENTIATION	7/203	579/17949	0.482958	0.822023	0.766847	GBX1/DRGX/NEFH/KEL/CCKAR/RNF165/PAK3	7
PHOTOTRANSDUCTION	1/203	58/17949	0.483543	0.822023	0.766847	AIPL1	1
POSITIVE_REGULATION_OF_DEPHOSPHORYLATION	1/203	58/17949	0.483543	0.822023	0.766847	FCRL3	1
POSITIVE_REGULATION_OF_SYNAPSE_ASSEMBLY	1/203	58/17949	0.483543	0.822023	0.766847	CBLN2	1
CELL_MATRIX_ADHESION	3/203	230/17949	0.483705	0.822023	0.766847	VCAM1/CDKN2A/CCL25	3
ADENYLATE_CYCLASE_MODULATING_G_PROTEIN_COUPLED_RECEPTOR_SIGNALING_PATHWAY	3/203	230/17949	0.483705	0.822023	0.766847	GPHA2/MC4R/CNR2	3
REGULATION_OF_CYSTEINE_TYPE_ENDOPEPTIDASE_ACTIVITY	3/203	230/17949	0.483705	0.822023	0.766847	CD27/GRIN2A/RFPL1	3
DETECTION_OF_ABIOTIC_STIMULUS	2/203	144/17949	0.486204	0.824931	0.769559	DRGX/AIPL1	2
RESPONSE_TO_CALCIUM_ION	2/203	144/17949	0.486204	0.824931	0.769559	ACER1/SYT10	2
REGULATION_OF_TRANS_SYNAPTIC_SIGNALING	5/203	406/17949	0.48711	0.825798	0.770368	SHISA8/SHISA9/CNR2/KCNJ10/GRIN2A	5
NEGATIVE_REGULATION_OF_LIPID_BIOSYNTHETIC_PROCESS	1/203	59/17949	0.489403	0.827437	0.771897	SERPINA12	1
REGULATION_OF_CARDIAC_CONDUCTION	1/203	59/17949	0.489403	0.827437	0.771897	NPPC	1
REGULATION_OF_SMOOTH_MUSCLE_CONTRACTION	1/203	59/17949	0.489403	0.827437	0.771897	KCNB2	1
UROGENITAL_SYSTEM_DEVELOPMENT	4/203	320/17949	0.490755	0.827437	0.771897	NPHS2/CYP4A22/REN/FOXJ1	4
CELLULAR_RESPONSE_TO_BIOTIC_STIMULUS	3/203	233/17949	0.492288	0.827437	0.771897	NOS2/ARG1/NUGGC	3
PROTEIN_FOLDING	3/203	233/17949	0.492288	0.827437	0.771897	FKBP6/CLGN/NPPC	3
CALCIUM_ION_TRANSPORT	5/203	409/17949	0.493576	0.827437	0.771897	MS4A1/CD19/FCRL3/XCR1/GRIN2A	5
EXCRETION	1/203	60/17949	0.495197	0.827437	0.771897	NPHS2	1
POSITIVE_REGULATION_OF_MACROAUTOPHAGY	1/203	60/17949	0.495197	0.827437	0.771897	RUFY4	1
REGULATION_OF_ORGANIC_ACID_TRANSPORT	1/203	60/17949	0.495197	0.827437	0.771897	ARG1	1
HETEROTYPIC_CELL_CELL_ADHESION	1/203	60/17949	0.495197	0.827437	0.771897	VCAM1	1
REGULATION_OF_MULTICELLULAR_ORGANISM_GROWTH	1/203	60/17949	0.495197	0.827437	0.771897	NPPC	1
NEURAL_NUCLEUS_DEVELOPMENT	1/203	60/17949	0.495197	0.827437	0.771897	PHOX2A	1
DENDRITIC_SPINE_MORPHOGENESIS	1/203	60/17949	0.495197	0.827437	0.771897	PAK3	1
POSITIVE_REGULATION_OF_PROTEIN_TYROSINE_KINASE_ACTIVITY	1/203	60/17949	0.495197	0.827437	0.771897	ALKAL2	1
CELLULAR_RESPONSE_TO_CORTICOSTEROID_STIMULUS	1/203	60/17949	0.495197	0.827437	0.771897	ARG1	1
REGULATION_OF_CELL_AGING	1/203	60/17949	0.495197	0.827437	0.771897	CDKN2A	1
EXPORT_ACROSS_PLASMA_MEMBRANE	1/203	60/17949	0.495197	0.827437	0.771897	SLC17A3	1
CELL_CELL_JUNCTION_ASSEMBLY	2/203	147/17949	0.497071	0.829906	0.7742	CLDN10/LIM2	2
CELL_CYCLE_ARREST	3/203	235/17949	0.497972	0.830377	0.774639	INSM1/CDKN2A/HEPACAM	3
SYNAPSE_ORGANIZATION	5/203	412/17949	0.500013	0.830377	0.774639	NEFH/LHFPL4/CBLN2/SPOCK2/PAK3	5
ORGANIC_ACID_TRANSPORT	4/203	324/17949	0.500439	0.830377	0.774639	ARG1/PLA2G2D/KCNJ10/OCA2	4
RESPONSE_TO_FIBROBLAST_GROWTH_FACTOR	2/203	148/17949	0.50066	0.830377	0.774639	FGF3/FGF17	2
REGULATION_OF_VIRAL_LIFE_CYCLE	2/203	148/17949	0.50066	0.830377	0.774639	FKBP6/AICDA	2
POSITIVE_REGULATION_OF_EPITHELIAL_CELL_DIFFERENTIATION	1/203	61/17949	0.500925	0.830377	0.774639	FOXJ1	1
REGULATION_OF_HISTONE_METHYLATION	1/203	61/17949	0.500925	0.830377	0.774639	MYB	1
RESPONSE_TO_CADMIUM_ION	1/203	61/17949	0.500925	0.830377	0.774639	ARG1	1
REGULATION_OF_CHOLESTEROL_METABOLIC_PROCESS	1/203	61/17949	0.500925	0.830377	0.774639	SERPINA12	1
CELLULAR_RESPONSE_TO_PEPTIDE_HORMONE_STIMULUS	4/203	325/17949	0.502848	0.832616	0.776729	CSH2/ARG1/SERPINA12/MZB1	4
REGULATION_OF_HYDROLASE_ACTIVITY	15/203	1297/17949	0.503072	0.832616	0.776729	SMR3B/SPINK7/SERPINB12/TBC1D3E/KLRK1/SERPINI2/FOXJ1/FCRL3/SERPINA12/SPOCK2/CD27/CCL25/KLRC4-KLRK1/GRIN2A/RFPL1	15
REGULATION_OF_BODY_FLUID_LEVELS	6/203	503/17949	0.505427	0.833163	0.777239	BLK/FLG2/STATH/KLKB1/CYP4F12/FLG	6
CAMP_MEDIATED_SIGNALING	1/203	62/17949	0.506589	0.833163	0.777239	TCP11	1
POSITIVE_REGULATION_OF_ACTIN_FILAMENT_BUNDLE_ASSEMBLY	1/203	62/17949	0.506589	0.833163	0.777239	PFN3	1
OVULATION_CYCLE	1/203	62/17949	0.506589	0.833163	0.777239	NR5A1	1
INFLAMMATORY_RESPONSE_TO_ANTIGENIC_STIMULUS	1/203	62/17949	0.506589	0.833163	0.777239	PLA2G2D	1
CELLULAR_COMPONENT_MAINTENANCE	1/203	62/17949	0.506589	0.833163	0.777239	CBLN2	1
BONE_RESORPTION	1/203	62/17949	0.506589	0.833163	0.777239	MC4R	1
PLATELET_AGGREGATION	1/203	62/17949	0.506589	0.833163	0.777239	BLK	1
FATTY_ACID_TRANSPORT	2/203	150/17949	0.50779	0.834483	0.77847	PLA2G2D/KCNJ10	2
RESPONSE_TO_TOXIC_SUBSTANCE	3/203	239/17949	0.509242	0.835802	0.779701	SLC17A3/ARG1/GSTA1	3
REGULATION_OF_AXONOGENESIS	2/203	151/17949	0.511331	0.835802	0.779701	KEL/PAK3	2
POSITIVE_REGULATION_OF_CYSTEINE_TYPE_ENDOPEPTIDASE_ACTIVITY	2/203	151/17949	0.511331	0.835802	0.779701	GRIN2A/RFPL1	2
REGULATION_OF_TUMOR_NECROSIS_FACTOR_MEDIATED_SIGNALING_PATHWAY	1/203	63/17949	0.512189	0.835802	0.779701	PYDC1	1
POSITIVE_REGULATION_OF_GLIOGENESIS	1/203	63/17949	0.512189	0.835802	0.779701	MYB	1
CALCIUM_ION_REGULATED_EXOCYTOSIS	1/203	63/17949	0.512189	0.835802	0.779701	SYT10	1
POLYOL_BIOSYNTHETIC_PROCESS	1/203	63/17949	0.512189	0.835802	0.779701	ACER1	1
L_ALPHA_AMINO_ACID_TRANSMEMBRANE_TRANSPORT	1/203	63/17949	0.512189	0.835802	0.779701	KCNJ10	1
REGULATION_OF_PROTEIN_MATURATION	1/203	63/17949	0.512189	0.835802	0.779701	KLKB1	1
CELLULAR_AMINO_ACID_METABOLIC_PROCESS	4/203	331/17949	0.517194	0.840249	0.783849	NOS2/ARG1/UPB1/IDO2	4
MAINTENANCE_OF_PROTEIN_LOCATION_IN_CELL	1/203	64/17949	0.517725	0.840249	0.783849	NR5A1	1
POSITIVE_REGULATION_OF_INTERLEUKIN_1_PRODUCTION	1/203	64/17949	0.517725	0.840249	0.783849	PYDC1	1
SKELETAL_MUSCLE_CELL_DIFFERENTIATION	1/203	64/17949	0.517725	0.840249	0.783849	DMRTA2	1
CELLULAR_RESPONSE_TO_RETINOIC_ACID	1/203	64/17949	0.517725	0.840249	0.783849	MYB	1
NEGATIVE_REGULATION_OF_CHROMATIN_ORGANIZATION	1/203	64/17949	0.517725	0.840249	0.783849	AICDA	1
GLUTATHIONE_METABOLIC_PROCESS	1/203	64/17949	0.517725	0.840249	0.783849	GSTA1	1
POSITIVE_REGULATION_OF_NEURON_PROJECTION_DEVELOPMENT	2/203	153/17949	0.518361	0.840629	0.784203	ALKAL2/PAK3	2
LIPID_LOCALIZATION	6/203	510/17949	0.518929	0.840898	0.784454	NOS2/XKR4/MYB/REN/PLA2G2D/KCNJ10	6
REGULATION_OF_NERVOUS_SYSTEM_DEVELOPMENT	5/203	422/17949	0.52124	0.841948	0.785434	GBX1/CBLN2/DMRTA2/MYB/PAK3	5
CHROMATIN_ORGANIZATION_INVOLVED_IN_REGULATION_OF_TRANSCRIPTION	2/203	154/17949	0.521851	0.841948	0.785434	AICDA/CDKN2A	2
RESPIRATORY_GASEOUS_EXCHANGE_BY_RESPIRATORY_SYSTEM	1/203	65/17949	0.523199	0.841948	0.785434	PHOX2A	1
SOMITOGENESIS	1/203	65/17949	0.523199	0.841948	0.785434	PAX1	1
NEGATIVE_REGULATION_OF_INNATE_IMMUNE_RESPONSE	1/203	65/17949	0.523199	0.841948	0.785434	ARG1	1
REGULATION_OF_DENDRITE_MORPHOGENESIS	1/203	65/17949	0.523199	0.841948	0.785434	PAK3	1
REGULATION_OF_BEHAVIOR	1/203	65/17949	0.523199	0.841948	0.785434	MC4R	1
CRANIAL_SKELETAL_SYSTEM_DEVELOPMENT	1/203	65/17949	0.523199	0.841948	0.785434	ALX3	1
POSITIVE_REGULATION_OF_DNA_BIOSYNTHETIC_PROCESS	1/203	65/17949	0.523199	0.841948	0.785434	PAK3	1
CELL_JUNCTION_ASSEMBLY	5/203	425/17949	0.527534	0.846372	0.789561	LHFPL4/CBLN2/CLDN10/LIM2/SPOCK2	5
NEGATIVE_REGULATION_OF_INTERLEUKIN_6_PRODUCTION	1/203	66/17949	0.528611	0.846372	0.789561	FOXJ1	1
POSITIVE_REGULATION_OF_OSTEOBLAST_DIFFERENTIATION	1/203	66/17949	0.528611	0.846372	0.789561	NPPC	1
NEGATIVE_REGULATION_OF_SYNAPTIC_TRANSMISSION	1/203	66/17949	0.528611	0.846372	0.789561	CNR2	1
REGULATION_OF_CELLULAR_RESPONSE_TO_INSULIN_STIMULUS	1/203	66/17949	0.528611	0.846372	0.789561	SERPINA12	1
REGULATION_OF_EPITHELIAL_CELL_DIFFERENTIATION	2/203	156/17949	0.52878	0.846372	0.789561	FOXJ1/KRT36	2
REGULATION_OF_LIPID_TRANSPORT	2/203	156/17949	0.52878	0.846372	0.789561	MYB/REN	2
PEPTIDE_HORMONE_SECRETION	3/203	247/17949	0.531382	0.847533	0.790644	NOS2/BLK/FAM3B	3
TOLL_LIKE_RECEPTOR_SIGNALING_PATHWAY	2/203	157/17949	0.53222	0.847533	0.790644	TLR10/FCRL3	2
SKELETAL_MUSCLE_ORGAN_DEVELOPMENT	2/203	157/17949	0.53222	0.847533	0.790644	DMRTA2/KEL	2
DNA_DEPENDENT_DNA_REPLICATION	2/203	157/17949	0.53222	0.847533	0.790644	AICDA/NUGGC	2
NEGATIVE_REGULATION_OF_CELL_SUBSTRATE_ADHESION	1/203	67/17949	0.533962	0.847533	0.790644	CDKN2A	1
ACIDIC_AMINO_ACID_TRANSPORT	1/203	67/17949	0.533962	0.847533	0.790644	KCNJ10	1
TRANSMISSION_OF_NERVE_IMPULSE	1/203	67/17949	0.533962	0.847533	0.790644	KCNA2	1
CIRCADIAN_REGULATION_OF_GENE_EXPRESSION	1/203	67/17949	0.533962	0.847533	0.790644	ZPBP2	1
SIGNAL_TRANSDUCTION_IN_ABSENCE_OF_LIGAND	1/203	67/17949	0.533962	0.847533	0.790644	IL2	1
MONOCYTE_CHEMOTAXIS	1/203	67/17949	0.533962	0.847533	0.790644	CCL25	1
REGULATION_OF_CALCIUM_MEDIATED_SIGNALING	1/203	67/17949	0.533962	0.847533	0.790644	ZAP70	1
ION_HOMEOSTASIS	9/203	787/17949	0.534571	0.847856	0.790946	MS4A1/CD19/IL2/KEL/CXCR5/XCR1/CYP4F12/KCNJ10/GRIN2A	9
REGULATION_OF_RESPONSE_TO_STRESS	16/203	1414/17949	0.537073	0.851179	0.794046	MUC19/MUC7/ARG1/IL2/TLR10/KLRC2/KLRK1/KLKB1/CNR2/CD27/PLA2G2D/CDKN2A/IL21/PAK3/KLRC4-KLRK1/GPR31	16
REGULATION_OF_CELL_CYCLE_PROCESS	9/203	789/17949	0.537664	0.851471	0.794318	INSM1/AICDA/NUGGC/KIF25/CXCR5/GFI1B/TCIM/CDKN2A/RFPL1	9
CELLULAR_RESPONSE_TO_REACTIVE_OXYGEN_SPECIES	2/203	159/17949	0.539047	0.851969	0.794782	ARG1/MYB	2
ASSOCIATIVE_LEARNING	1/203	68/17949	0.539253	0.851969	0.794782	GRIN2A	1
RESPONSE_TO_PEPTIDE	6/203	521/17949	0.539854	0.851969	0.794782	CSH2/ARG1/NR5A1/VCAM1/SERPINA12/MZB1	6
REGULATION_OF_MEMBRANE_POTENTIAL	5/203	431/17949	0.540015	0.851969	0.794782	KCNA2/HTR3B/CNR2/KCNJ10/GRIN2A	5
ESTABLISHMENT_OF_ORGANELLE_LOCALIZATION	5/203	431/17949	0.540015	0.851969	0.794782	NEFH/BLK/MAJIN/KASH5/KIF25	5
ORGANIC_HYDROXY_COMPOUND_BIOSYNTHETIC_PROCESS	3/203	251/17949	0.542242	0.854838	0.797459	INSM1/ACER1/OCA2	3
REGULATION_OF_LIPID_KINASE_ACTIVITY	1/203	69/17949	0.544483	0.856436	0.798949	CD19	1
CYTOKINE_PRODUCTION_INVOLVED_IN_INFLAMMATORY_RESPONSE	1/203	69/17949	0.544483	0.856436	0.798949	NOS2	1
REGULATION_OF_EPIDERMIS_DEVELOPMENT	1/203	69/17949	0.544483	0.856436	0.798949	KRT36	1
MONOVALENT_INORGANIC_CATION_HOMEOSTASIS	2/203	161/17949	0.545805	0.85787	0.800287	CYP4F12/KCNJ10	2
RESPONSE_TO_PEPTIDE_HORMONE	5/203	435/17949	0.548251	0.860044	0.802315	CSH2/ARG1/NR5A1/SERPINA12/MZB1	5
CATION_TRANSMEMBRANE_TRANSPORT	10/203	886/17949	0.548577	0.860044	0.802315	SLC17A3/SHISA8/SHISA9/CD19/KCNA2/KCNB2/KEL/XCR1/KCNJ10/GRIN2A	10
SMOOTH_MUSCLE_CELL_PROLIFERATION	2/203	162/17949	0.549159	0.860044	0.802315	MYB/NPPC	2
CELLULAR_RESPONSE_TO_VIRUS	1/203	70/17949	0.549655	0.860044	0.802315	IL21	1
POSITIVE_REGULATION_OF_CALCIUM_ION_TRANSMEMBRANE_TRANSPORT	1/203	70/17949	0.549655	0.860044	0.802315	CD19	1
SUPEROXIDE_METABOLIC_PROCESS	1/203	70/17949	0.549655	0.860044	0.802315	NOS2	1
GLYCOPROTEIN_BIOSYNTHETIC_PROCESS	4/203	346/17949	0.55219	0.862958	0.805034	MUC19/MUC7/MGAT3/B3GALT5	4
POSITIVE_REGULATION_OF_CYTOKINE_PRODUCTION	5/203	437/17949	0.552343	0.862958	0.805034	MYB/IL2/PYDC1/IL21/C1QTNF4	5
POSITIVE_REGULATION_OF_INSULIN_SECRETION	1/203	71/17949	0.554768	0.864507	0.806479	BLK	1
SOMATIC_STEM_CELL_POPULATION_MAINTENANCE	1/203	71/17949	0.554768	0.864507	0.806479	FOXD3	1
REGULATION_OF_COAGULATION	1/203	71/17949	0.554768	0.864507	0.806479	KLKB1	1
POSITIVE_REGULATION_OF_PHOSPHORUS_METABOLIC_PROCESS	11/203	981/17949	0.555771	0.864507	0.806479	FGF3/ALKAL2/CSH2/NOS2/FGF17/CD19/IL2/FCRL3/TCIM/IL21/PAK3	11
MITOTIC_SISTER_CHROMATID_SEGREGATION	2/203	164/17949	0.555814	0.864507	0.806479	SMC1B/KIF25	2
POSITIVE_REGULATION_OF_CHROMOSOME_ORGANIZATION	2/203	164/17949	0.555814	0.864507	0.806479	SHCBP1L/MYB	2
RESPONSE_TO_NUTRIENT	2/203	165/17949	0.559115	0.865211	0.807136	ARG1/VCAM1	2
RIBONUCLEOSIDE_METABOLIC_PROCESS	1/203	72/17949	0.559824	0.865211	0.807136	AICDA	1
LONG_CHAIN_FATTY_ACID_TRANSPORT	1/203	72/17949	0.559824	0.865211	0.807136	PLA2G2D	1
CELL_ADHESION_MEDIATED_BY_INTEGRIN	1/203	72/17949	0.559824	0.865211	0.807136	FYB2	1
CELLULAR_RESPONSE_TO_VASCULAR_ENDOTHELIAL_GROWTH_FACTOR_STIMULUS	1/203	72/17949	0.559824	0.865211	0.807136	VCAM1	1
PIGMENT_METABOLIC_PROCESS	1/203	72/17949	0.559824	0.865211	0.807136	OCA2	1
PEROXISOMAL_TRANSPORT	1/203	72/17949	0.559824	0.865211	0.807136	NOS2	1
DEMETHYLATION	1/203	72/17949	0.559824	0.865211	0.807136	AICDA	1
NEUROGENESIS	18/203	1613/17949	0.559989	0.865211	0.807136	GBX1/SOX14/DRGX/ALKAL2/NEFH/PHOX2A/BLK/INSM1/DMRTA2/MYB/IL2/KEL/VCAM1/CCKAR/RNF165/PAK3/KCNJ10/GRIN2A	18
POSITIVE_REGULATION_OF_GENE_EXPRESSION	12/203	1075/17949	0.561136	0.866345	0.808193	FGF3/RHOXF1/FGF17/MYB/IL2/HMX2/NR5A1/KLKB1/MZB1/PYDC1/IL21/C1QTNF4	12
NEGATIVE_REGULATION_OF_CELL_CYCLE	7/203	624/17949	0.562441	0.867719	0.809475	INSM1/KIF25/GFI1B/CDKN2A/NPPC/RFPL1/HEPACAM	7
RESPONSE_TO_METAL_ION	4/203	351/17949	0.563559	0.868308	0.810025	ARG1/ACER1/VCAM1/SYT10	4
NEGATIVE_REGULATION_OF_MOLECULAR_FUNCTION	13/203	1167/17949	0.563653	0.868308	0.810025	SMR3B/SPINK7/SERPINB12/KLRK1/SERPINI2/FOXJ1/CNR2/SERPINA12/SPOCK2/CD27/PYDC1/CDKN2A/KLRC4-KLRK1	13
PANCREAS_DEVELOPMENT	1/203	73/17949	0.564822	0.86883	0.810511	INSM1	1
REGULATION_OF_INTRACELLULAR_STEROID_HORMONE_RECEPTOR_SIGNALING_PATHWAY	1/203	73/17949	0.564822	0.86883	0.810511	SRARP	1
APPENDAGE_DEVELOPMENT	2/203	167/17949	0.565666	0.868849	0.810529	ALX3/RNF165	2
SPHINGOLIPID_METABOLIC_PROCESS	2/203	167/17949	0.565666	0.868849	0.810529	ZPBP2/ACER1	2
REGULATION_OF_DNA_METABOLIC_PROCESS	4/203	353/17949	0.568062	0.871306	0.812821	IL2/NPPC/PAK3/DNMT3L	4
PERIPHERAL_NERVOUS_SYSTEM_DEVELOPMENT	1/203	74/17949	0.569764	0.871306	0.812821	NEFH	1
LYSOSOME_LOCALIZATION	1/203	74/17949	0.569764	0.871306	0.812821	BLK	1
NEGATIVE_REGULATION_OF_WOUND_HEALING	1/203	74/17949	0.569764	0.871306	0.812821	KLKB1	1
REGULATION_OF_HEMATOPOIETIC_STEM_CELL_DIFFERENTIATION	1/203	74/17949	0.569764	0.871306	0.812821	MYB	1
PROTEIN_N_LINKED_GLYCOSYLATION	1/203	74/17949	0.569764	0.871306	0.812821	MGAT3	1
RNA_MODIFICATION	2/203	169/17949	0.572146	0.87431	0.815623	ADARB2/AICDA	2
NUCLEOSIDE_MONOPHOSPHATE_METABOLIC_PROCESS	1/203	75/17949	0.57465	0.876855	0.817998	UPB1	1
REGULATION_OF_BONE_MINERALIZATION	1/203	75/17949	0.57465	0.876855	0.817998	STATH	1
BEHAVIOR	6/203	541/17949	0.576867	0.878955	0.819957	GBX1/MC4R/REN/KCNJ10/GRIN2A/SLURP1	6
RESPONSE_TO_INORGANIC_SUBSTANCE	6/203	541/17949	0.576867	0.878955	0.819957	ARG1/CYP2E1/MYB/ACER1/VCAM1/SYT10	6
INORGANIC_ANION_TRANSPORT	2/203	171/17949	0.578557	0.879735	0.820684	SLC17A3/SLC22A11	2
CYTOKINESIS	2/203	171/17949	0.578557	0.879735	0.820684	SHCBP1L/CXCR5	2
DETECTION_OF_LIGHT_STIMULUS	1/203	76/17949	0.579481	0.879735	0.820684	AIPL1	1
AXONEME_ASSEMBLY	1/203	76/17949	0.579481	0.879735	0.820684	FOXJ1	1
REGULATION_OF_RELEASE_OF_SEQUESTERED_CALCIUM_ION_INTO_CYTOSOL	1/203	76/17949	0.579481	0.879735	0.820684	CD19	1
NEGATIVE_REGULATION_OF_CELL_CYCLE_PROCESS	4/203	359/17949	0.581419	0.879961	0.820896	KIF25/GFI1B/CDKN2A/RFPL1	4
CELL_SUBSTRATE_ADHESION	4/203	359/17949	0.581419	0.879961	0.820896	VCAM1/SPOCK2/CDKN2A/CCL25	4
METHYLATION	4/203	359/17949	0.581419	0.879961	0.820896	TDRD1/FKBP6/MYB/DNMT3L	4
NUCLEOSIDE_PHOSPHATE_BIOSYNTHETIC_PROCESS	3/203	266/17949	0.581647	0.879961	0.820896	NOS2/IDO2/NPPC	3
CELLULAR_AMINO_ACID_BIOSYNTHETIC_PROCESS	1/203	77/17949	0.584257	0.879961	0.820896	UPB1	1
HISTONE_DEACETYLATION	1/203	77/17949	0.584257	0.879961	0.820896	ZNF541	1
REGULATION_OF_TOLL_LIKE_RECEPTOR_SIGNALING_PATHWAY	1/203	77/17949	0.584257	0.879961	0.820896	FCRL3	1
RESPONSE_TO_AXON_INJURY	1/203	77/17949	0.584257	0.879961	0.820896	ARG1	1
PROTEIN_INSERTION_INTO_MEMBRANE	1/203	77/17949	0.584257	0.879961	0.820896	RTP5	1
ORGANIC_HYDROXY_COMPOUND_CATABOLIC_PROCESS	1/203	77/17949	0.584257	0.879961	0.820896	CYP4F12	1
NEGATIVE_REGULATION_OF_CELLULAR_PROTEIN_CATABOLIC_PROCESS	1/203	77/17949	0.584257	0.879961	0.820896	MGAT3	1
NEGATIVE_REGULATION_OF_CELL_CYCLE_PHASE_TRANSITION	3/203	268/17949	0.586738	0.881417	0.822254	GFI1B/CDKN2A/RFPL1	3
POSITIVE_REGULATION_OF_CELL_MORPHOGENESIS_INVOLVED_IN_DIFFERENTIATION	1/203	78/17949	0.588979	0.881417	0.822254	PAK3	1
POLYSACCHARIDE_BIOSYNTHETIC_PROCESS	1/203	78/17949	0.588979	0.881417	0.822254	B3GALT5	1
REGULATION_OF_T_CELL_MEDIATED_IMMUNITY	1/203	78/17949	0.588979	0.881417	0.822254	ARG1	1
ENDOCRINE_PROCESS	1/203	78/17949	0.588979	0.881417	0.822254	REN	1
ANTIMICROBIAL_HUMORAL_IMMUNE_RESPONSE_MEDIATED_BY_ANTIMICROBIAL_PEPTIDE	1/203	78/17949	0.588979	0.881417	0.822254	MUC7	1
REACTIVE_NITROGEN_SPECIES_METABOLIC_PROCESS	1/203	78/17949	0.588979	0.881417	0.822254	NOS2	1
REGULATION_OF_TRANSPORT	19/203	1730/17949	0.589016	0.881417	0.822254	NEFH/NOS2/BLK/SHISA8/SHISA9/CD19/KCNA2/ARG1/CLDN10/KCNB2/MYB/KEL/KLRC2/REN/SYT10/FCRL3/CCKAR/KCNJ10/GRIN2A	19
CYTOKINE_PRODUCTION	9/203	823/17949	0.589016	0.881417	0.822254	NOS2/ARG1/MYB/IL2/FOXJ1/PYDC1/IL21/AIRE/C1QTNF4	9
HOMEOSTATIC_PROCESS	21/203	1912/17949	0.590715	0.883328	0.824037	NKX2-3/PRR4/MS4A1/NOS2/FLG2/CD19/TNFRSF13B/FAM3B/TNFRSF17/IL2/KEL/AIPL1/MC4R/CXCR5/ZG16B/SLC28A2/XCR1/CYP4F12/FLG/KCNJ10/GRIN2A	21
VASOCONSTRICTION	1/203	79/17949	0.593648	0.886447	0.826946	KEL	1
CELLULAR_SENESCENCE	1/203	79/17949	0.593648	0.886447	0.826946	CDKN2A	1
PROTEIN_LOCALIZATION_TO_SYNAPSE	1/203	80/17949	0.598264	0.890797	0.831004	GRIN2A	1
FIBROBLAST_PROLIFERATION	1/203	80/17949	0.598264	0.890797	0.831004	MYB	1
NEGATIVE_REGULATION_OF_CYSTEINE_TYPE_ENDOPEPTIDASE_ACTIVITY	1/203	80/17949	0.598264	0.890797	0.831004	CD27	1
POSITIVE_REGULATION_OF_REPRODUCTIVE_PROCESS	1/203	80/17949	0.598264	0.890797	0.831004	NR5A1	1
REGULATION_OF_CHROMOSOME_ORGANIZATION	3/203	273/17949	0.599292	0.891058	0.831247	SHCBP1L/AICDA/MYB	3
PROTEIN_KINASE_B_SIGNALING	3/203	273/17949	0.599292	0.891058	0.831247	FGF3/FGF17/CD19	3
CENTRAL_NERVOUS_SYSTEM_NEURON_DIFFERENTIATION	2/203	178/17949	0.600441	0.892132	0.83225	GBX1/PHOX2A	2
INTRACELLULAR_RECEPTOR_SIGNALING_PATHWAY	3/203	274/17949	0.601773	0.893477	0.833504	SRARP/RHOXF1/NR5A1	3
EXTRACELLULAR_MATRIX_DISASSEMBLY	1/203	81/17949	0.602828	0.893775	0.833782	KLKB1	1
ORGANELLE_TRANSPORT_ALONG_MICROTUBULE	1/203	81/17949	0.602828	0.893775	0.833782	NEFH	1
CELLULAR_RESPONSE_TO_LIPID	6/203	556/17949	0.603641	0.894346	0.834315	SRARP/NOS2/RHOXF1/ARG1/MYB/NUGGC	6
COLUMNAR_CUBOIDAL_EPITHELIAL_CELL_DIFFERENTIATION	1/203	82/17949	0.607341	0.89792	0.837649	INSM1	1
POSITIVE_REGULATION_OF_CELL_CYCLE_ARREST	1/203	82/17949	0.607341	0.89792	0.837649	INSM1	1
FATTY_ACID_DERIVATIVE_METABOLIC_PROCESS	1/203	82/17949	0.607341	0.89792	0.837649	CYP4F12	1
EMBRYONIC_ORGAN_MORPHOGENESIS	3/203	277/17949	0.609155	0.89992	0.839515	ALX3/HMX2/MYO3A	3
ANATOMICAL_STRUCTURE_HOMEOSTASIS	5/203	466/17949	0.609554	0.89992	0.839515	PRR4/AIPL1/MC4R/ZG16B/SLC28A2	5
NEURON_PROJECTION_GUIDANCE	3/203	278/17949	0.611596	0.900696	0.840239	GBX1/DRGX/RNF165	3
NEGATIVE_REGULATION_OF_AUTOPHAGY	1/203	83/17949	0.611802	0.900696	0.840239	KIF25	1
LONG_TERM_SYNAPTIC_POTENTIATION	1/203	83/17949	0.611802	0.900696	0.840239	GRIN2A	1
NUCLEOSIDE_PHOSPHATE_CATABOLIC_PROCESS	1/203	83/17949	0.611802	0.900696	0.840239	UPB1	1
PHAGOCYTOSIS	4/203	374/17949	0.613759	0.90085	0.840383	IGLL5/IGLL1/XKR4/FCN2	4
ANIMAL_ORGAN_MORPHOGENESIS	11/203	1025/17949	0.614914	0.90085	0.840383	FGF3/NKX2-3/SYCP2/PAX1/FGF17/ARG1/ALX3/HMX2/FOXJ1/MYO3A/NPPC	11
RESPONSE_TO_NITROGEN_COMPOUND	12/203	1117/17949	0.615213	0.90085	0.840383	MRGPRX1/CSH2/ARG1/CYP2E1/NR5A1/REN/VCAM1/HTR3B/CNR2/SERPINA12/MZB1/GRIN2A	12
PEROXISOME_ORGANIZATION	1/203	84/17949	0.616213	0.90085	0.840383	NOS2	1
MUSCLE_CELL_APOPTOTIC_PROCESS	1/203	84/17949	0.616213	0.90085	0.840383	CDKN2A	1
ODONTOGENESIS_OF_DENTIN_CONTAINING_TOOTH	1/203	84/17949	0.616213	0.90085	0.840383	NKX2-3	1
POSITIVE_REGULATION_OF_JNK_CASCADE	1/203	84/17949	0.616213	0.90085	0.840383	CD27	1
SOMITE_DEVELOPMENT	1/203	84/17949	0.616213	0.90085	0.840383	PAX1	1
SKIN_EPIDERMIS_DEVELOPMENT	1/203	84/17949	0.616213	0.90085	0.840383	TGM3	1
POSITIVE_REGULATION_OF_MRNA_METABOLIC_PROCESS	1/203	84/17949	0.616213	0.90085	0.840383	HMX2	1
POSITIVE_REGULATION_OF_CELL_DIFFERENTIATION	9/203	844/17949	0.619394	0.904678	0.843954	INSM1/DMRTA2/MYB/IL2/FOXJ1/CD27/ZAP70/NPPC/PAK3	9
NEGATIVE_REGULATION_OF_LOCOMOTION	4/203	377/17949	0.62004	0.904678	0.843954	KLRK1/CCL25/KLRC4-KLRK1/SLURP1	4
POSITIVE_REGULATION_OF_LIPID_TRANSPORT	1/203	85/17949	0.620574	0.904678	0.843954	MYB	1
HOMOTYPIC_CELL_CELL_ADHESION	1/203	85/17949	0.620574	0.904678	0.843954	BLK	1
REGULATION_OF_CHROMATIN_ORGANIZATION	2/203	185/17949	0.621463	0.904678	0.843954	AICDA/MYB	2
REGULATION_OF_MULTICELLULAR_ORGANISMAL_DEVELOPMENT	15/203	1397/17949	0.621602	0.904678	0.843954	GBX1/CBLN2/DMRTA2/MYB/STATH/IL2/NR5A1/FOXJ1/FCRL3/GFI1B/KRT36/TCIM/CD27/ZAP70/PAK3	15
REGULATION_OF_TRANSPORTER_ACTIVITY	3/203	283/17949	0.623646	0.904678	0.843954	SHISA8/SHISA9/GRIN2A	3
NOTCH_SIGNALING_PATHWAY	2/203	186/17949	0.624396	0.904678	0.843954	FCER2/TCIM	2
REGULATION_OF_ACTIN_FILAMENT_LENGTH	2/203	186/17949	0.624396	0.904678	0.843954	PFN3/PAK3	2
BODY_FLUID_SECRETION	1/203	86/17949	0.624885	0.904678	0.843954	STATH	1
MIDBRAIN_DEVELOPMENT	1/203	86/17949	0.624885	0.904678	0.843954	PHOX2A	1
POSITIVE_REGULATION_OF_INTERLEUKIN_6_PRODUCTION	1/203	86/17949	0.624885	0.904678	0.843954	C1QTNF4	1
CELLULAR_CARBOHYDRATE_BIOSYNTHETIC_PROCESS	1/203	86/17949	0.624885	0.904678	0.843954	B3GALT5	1
EPHRIN_RECEPTOR_SIGNALING_PATHWAY	1/203	86/17949	0.624885	0.904678	0.843954	PAK3	1
TRANSCRIPTION_INITIATION_FROM_RNA_POLYMERASE_II_PROMOTER	2/203	187/17949	0.627311	0.907562	0.846644	TAF7L/NR5A1	2
APICAL_JUNCTION_ASSEMBLY	1/203	87/17949	0.629148	0.907709	0.846781	CLDN10	1
REGULATION_OF_POSTSYNAPSE_ORGANIZATION	1/203	87/17949	0.629148	0.907709	0.846781	PAK3	1
ENERGY_RESERVE_METABOLIC_PROCESS	1/203	87/17949	0.629148	0.907709	0.846781	MC4R	1
NEGATIVE_REGULATION_OF_CATION_TRANSMEMBRANE_TRANSPORT	1/203	87/17949	0.629148	0.907709	0.846781	KEL	1
RESPIRATORY_SYSTEM_DEVELOPMENT	2/203	188/17949	0.630209	0.908153	0.847195	ARG1/FOXJ1	2
DNA_BIOSYNTHETIC_PROCESS	2/203	189/17949	0.633089	0.908153	0.847195	NPPC/PAK3	2
REGULATION_OF_LIPID_LOCALIZATION	2/203	189/17949	0.633089	0.908153	0.847195	MYB/REN	2
CELL_FATE_SPECIFICATION	1/203	88/17949	0.633363	0.908153	0.847195	DMRTA2	1
VASCULAR_TRANSPORT	1/203	88/17949	0.633363	0.908153	0.847195	SLC28A2	1
POSITIVE_REGULATION_OF_PROTEASOMAL_UBIQUITIN_DEPENDENT_PROTEIN_CATABOLIC_PROCESS	1/203	88/17949	0.633363	0.908153	0.847195	RFPL1	1
PRODUCTION_OF_MOLECULAR_MEDIATOR_INVOLVED_IN_INFLAMMATORY_RESPONSE	1/203	88/17949	0.633363	0.908153	0.847195	NOS2	1
HEMATOPOIETIC_STEM_CELL_DIFFERENTIATION	1/203	88/17949	0.633363	0.908153	0.847195	MYB	1
KIDNEY_MORPHOGENESIS	1/203	88/17949	0.633363	0.908153	0.847195	FOXJ1	1
RESPONSE_TO_OXYGEN_LEVELS	4/203	384/17949	0.634448	0.908542	0.847558	NOS2/MYB/VCAM1/NPPC	4
CELLULAR_ION_HOMEOSTASIS	7/203	668/17949	0.634503	0.908542	0.847558	MS4A1/CD19/IL2/KEL/CXCR5/XCR1/GRIN2A	7
RESPONSE_TO_VITAMIN	1/203	89/17949	0.63753	0.910055	0.84897	ARG1	1
BONE_REMODELING	1/203	89/17949	0.63753	0.910055	0.84897	MC4R	1
NEGATIVE_REGULATION_OF_VIRAL_PROCESS	1/203	89/17949	0.63753	0.910055	0.84897	AICDA	1
REGULATION_OF_HEMATOPOIETIC_PROGENITOR_CELL_DIFFERENTIATION	1/203	89/17949	0.63753	0.910055	0.84897	MYB	1
POSITIVE_REGULATION_OF_CELL_DEVELOPMENT	3/203	290/17949	0.640086	0.910055	0.84897	DMRTA2/MYB/PAK3	3
CELLULAR_COMPONENT_MORPHOGENESIS	8/203	766/17949	0.64098	0.910055	0.84897	GBX1/DRGX/NEFH/ZPBP2/KEL/CCKAR/RNF165/PAK3	8
BONE_DEVELOPMENT	2/203	192/17949	0.641626	0.910055	0.84897	PAX1/NPPC	2
POSITIVE_REGULATION_OF_PHOSPHATIDYLINOSITOL_3_KINASE_SIGNALING	1/203	90/17949	0.64165	0.910055	0.84897	SERPINA12	1
REGULATION_OF_CYTOKINESIS	1/203	90/17949	0.64165	0.910055	0.84897	CXCR5	1
PHOSPHATIDYLCHOLINE_METABOLIC_PROCESS	1/203	90/17949	0.64165	0.910055	0.84897	PLA2G2D	1
EMBRYONIC_SKELETAL_SYSTEM_MORPHOGENESIS	1/203	90/17949	0.64165	0.910055	0.84897	ALX3	1
NEGATIVE_REGULATION_OF_RESPONSE_TO_WOUNDING	1/203	90/17949	0.64165	0.910055	0.84897	KLKB1	1
RESPONSE_TO_DOPAMINE	1/203	90/17949	0.64165	0.910055	0.84897	HTR3B	1
POSITIVE_REGULATION_OF_TUMOR_NECROSIS_FACTOR_SUPERFAMILY_CYTOKINE_PRODUCTION	1/203	90/17949	0.64165	0.910055	0.84897	C1QTNF4	1
REGULATION_OF_CELL_DEVELOPMENT	5/203	484/17949	0.642882	0.911185	0.850024	TCP11/DMRTA2/MYB/NPPC/PAK3	5
REGULATION_OF_GTPASE_ACTIVITY	5/203	485/17949	0.644681	0.911507	0.850324	TBC1D3E/KLRK1/FOXJ1/CCL25/KLRC4-KLRK1	5
REGULATION_OF_BMP_SIGNALING_PATHWAY	1/203	91/17949	0.645723	0.911507	0.850324	RNF165	1
POSITIVE_REGULATION_OF_VIRAL_PROCESS	1/203	91/17949	0.645723	0.911507	0.850324	FKBP6	1
REGULATION_OF_STEROID_BIOSYNTHETIC_PROCESS	1/203	91/17949	0.645723	0.911507	0.850324	NR5A1	1
NEURON_PROJECTION_ORGANIZATION	1/203	91/17949	0.645723	0.911507	0.850324	PAK3	1
NEGATIVE_REGULATION_OF_CHROMOSOME_ORGANIZATION	1/203	91/17949	0.645723	0.911507	0.850324	AICDA	1
METAL_ION_TRANSPORT	5/203	486/17949	0.646475	0.911953	0.85074	MS4A1/CD19/FCRL3/XCR1/GRIN2A	5
RESPONSE_TO_LIPID	9/203	865/17949	0.648595	0.913853	0.852513	SRARP/NOS2/RHOXF1/ARG1/MYB/NUGGC/REN/VCAM1/CNR2	9
MAINTENANCE_OF_PROTEIN_LOCATION	1/203	92/17949	0.64975	0.913853	0.852513	NR5A1	1
BIOLOGICAL_PROCESS_INVOLVED_IN_INTERACTION_WITH_SYMBIONT	1/203	92/17949	0.64975	0.913853	0.852513	ARG1	1
CELLULAR_RESPONSE_TO_KETONE	1/203	92/17949	0.64975	0.913853	0.852513	ARG1	1
REGULATION_OF_CELL_JUNCTION_ASSEMBLY	2/203	195/17949	0.650007	0.913853	0.852513	LHFPL4/CBLN2	2
FATTY_ACID_METABOLIC_PROCESS	4/203	392/17949	0.650481	0.913906	0.852562	CYP4A22/CYP2E1/CYP4F12/GSTA1	4
CELL_PART_MORPHOGENESIS	7/203	679/17949	0.651445	0.914176	0.852814	GBX1/DRGX/NEFH/KEL/CCKAR/RNF165/PAK3	7
REGULATION_OF_GLIOGENESIS	1/203	93/17949	0.653732	0.914176	0.852814	MYB	1
CYTOKINE_PRODUCTION_INVOLVED_IN_IMMUNE_RESPONSE	1/203	93/17949	0.653732	0.914176	0.852814	ARG1	1
PIGMENTATION	1/203	93/17949	0.653732	0.914176	0.852814	OCA2	1
OLIGODENDROCYTE_DIFFERENTIATION	1/203	93/17949	0.653732	0.914176	0.852814	KCNJ10	1
RESPONSE_TO_CAMP	1/203	93/17949	0.653732	0.914176	0.852814	REN	1
DICARBOXYLIC_ACID_TRANSPORT	1/203	93/17949	0.653732	0.914176	0.852814	KCNJ10	1
CARBOHYDRATE_DERIVATIVE_CATABOLIC_PROCESS	2/203	197/17949	0.655507	0.915697	0.854233	AICDA/UPB1	2
PROTEOLYSIS	19/203	1797/17949	0.656629	0.915697	0.854233	SMR3B/TMPRSS11B/SPINK7/SERPINB12/USP26/KEL/REN/ADAM29/SERPINI2/KLKB1/SERPINA12/SPOCK2/CD27/KLK14/GZMK/GZMH/PYDC1/GRIN2A/RFPL1	19
CHROMOSOME_ORGANIZATION	13/203	1244/17949	0.656773	0.915697	0.854233	SHCBP1L/ZNF541/SMC1B/SYCP2/STAG3/MAJIN/KASH5/AICDA/MYB/KIF25/GFI1B/CDKN2A/SYCE1	13
REGULATION_OF_CELL_MORPHOGENESIS_INVOLVED_IN_DIFFERENTIATION	1/203	94/17949	0.657669	0.915697	0.854233	PAK3	1
PHOSPHOLIPID_TRANSPORT	1/203	94/17949	0.657669	0.915697	0.854233	XKR4	1
REGULATION_OF_PROTEIN_TYROSINE_KINASE_ACTIVITY	1/203	94/17949	0.657669	0.915697	0.854233	ALKAL2	1
CELLULAR_MODIFIED_AMINO_ACID_METABOLIC_PROCESS	2/203	198/17949	0.658231	0.915697	0.854233	PLA2G2D/GSTA1	2
EXTERNAL_ENCAPSULATING_STRUCTURE_ORGANIZATION	4/203	396/17949	0.658321	0.915697	0.854233	TGM3/VCAM1/KLKB1/SPOCK2	4
REGULATION_OF_CALCIUM_ION_TRANSPORT_INTO_CYTOSOL	1/203	95/17949	0.661561	0.917154	0.855592	CD19	1
CHEMOKINE_PRODUCTION	1/203	95/17949	0.661561	0.917154	0.855592	AIRE	1
SEGMENTATION	1/203	95/17949	0.661561	0.917154	0.855592	PAX1	1
POSITIVE_REGULATION_OF_PEPTIDE_HORMONE_SECRETION	1/203	95/17949	0.661561	0.917154	0.855592	BLK	1
REGULATION_OF_BIOMINERALIZATION	1/203	95/17949	0.661561	0.917154	0.855592	STATH	1
REGULATION_OF_SYSTEM_PROCESS	6/203	591/17949	0.662396	0.917704	0.856105	SMR3B/SHISA9/KCNB2/IL2/REN/NPPC	6
RESPONSE_TO_HORMONE	9/203	876/17949	0.663388	0.918195	0.856563	SRARP/CSH2/NOS2/RHOXF1/ARG1/NR5A1/REN/SERPINA12/MZB1	9
POSITIVE_REGULATION_OF_PEPTIDASE_ACTIVITY	2/203	200/17949	0.663629	0.918195	0.856563	GRIN2A/RFPL1	2
REGULATION_OF_CARBOHYDRATE_BIOSYNTHETIC_PROCESS	1/203	96/17949	0.665409	0.918229	0.856595	SERPINA12	1
POSITIVE_REGULATION_OF_SMOOTH_MUSCLE_CELL_PROLIFERATION	1/203	96/17949	0.665409	0.918229	0.856595	MYB	1
AMINO_ACID_TRANSMEMBRANE_TRANSPORT	1/203	96/17949	0.665409	0.918229	0.856595	KCNJ10	1
POSITIVE_REGULATION_OF_CELL_JUNCTION_ASSEMBLY	1/203	96/17949	0.665409	0.918229	0.856595	CBLN2	1
EAR_DEVELOPMENT	2/203	202/17949	0.668958	0.919839	0.858096	HMX2/MYO3A	2
REGULATION_OF_LIPID_BIOSYNTHETIC_PROCESS	2/203	202/17949	0.668958	0.919839	0.858096	NR5A1/SERPINA12	2
MONOSACCHARIDE_BIOSYNTHETIC_PROCESS	1/203	97/17949	0.669213	0.919839	0.858096	SERPINA12	1
DEVELOPMENT_OF_PRIMARY_FEMALE_SEXUAL_CHARACTERISTICS	1/203	97/17949	0.669213	0.919839	0.858096	NR5A1	1
REGULATION_OF_DENDRITE_DEVELOPMENT	1/203	97/17949	0.669213	0.919839	0.858096	PAK3	1
INORGANIC_ION_IMPORT_ACROSS_PLASMA_MEMBRANE	1/203	97/17949	0.669213	0.919839	0.858096	KCNJ10	1
CALCIUM_ION_TRANSMEMBRANE_TRANSPORT	3/203	304/17949	0.671446	0.921903	0.860022	CD19/XCR1/GRIN2A	3
MULTICELLULAR_ORGANISMAL_SIGNALING	2/203	203/17949	0.671596	0.921903	0.860022	KCNA2/NPPC	2
CYTOSKELETON_DEPENDENT_CYTOKINESIS	1/203	98/17949	0.672975	0.923189	0.861222	SHCBP1L	1
ENZYME_LINKED_RECEPTOR_PROTEIN_SIGNALING_PATHWAY	11/203	1072/17949	0.673629	0.923481	0.861494	FGF3/CSH2/BLK/FGF17/SERPINA12/MZB1/ZAP70/RNF165/NPPC/PAK3/CD8B	11
CENTRAL_NERVOUS_SYSTEM_DEVELOPMENT	10/203	980/17949	0.676033	0.924677	0.86261	GBX1/DRGX/PHOX2A/MAL/DMRTA2/HMX2/FOXJ1/CCKAR/KCNJ10/GRIN2A	10
CELL_DIVISION	6/203	600/17949	0.676603	0.924677	0.86261	FGF3/SHCBP1L/SYCP2/CXCR5/SYCE1/RFPL1	6
DIGESTIVE_SYSTEM_PROCESS	1/203	99/17949	0.676694	0.924677	0.86261	STATH	1
AUTOPHAGOSOME_ORGANIZATION	1/203	99/17949	0.676694	0.924677	0.86261	RUFY4	1
NEURON_DIFFERENTIATION	14/203	1357/17949	0.678869	0.924677	0.86261	GBX1/DRGX/ALKAL2/NEFH/PHOX2A/BLK/INSM1/DMRTA2/IL2/KEL/VCAM1/CCKAR/RNF165/PAK3	14
NEGATIVE_REGULATION_OF_PHOSPHORYLATION	4/203	407/17949	0.679272	0.924677	0.86261	INSM1/IL2/PYDC1/CDKN2A	4
CELLULAR_COMPONENT_ASSEMBLY_INVOLVED_IN_MORPHOGENESIS	1/203	100/17949	0.680371	0.924677	0.86261	ZPBP2	1
REGULATION_OF_POTASSIUM_ION_TRANSPORT	1/203	100/17949	0.680371	0.924677	0.86261	KEL	1
NEGATIVE_REGULATION_OF_LIPID_METABOLIC_PROCESS	1/203	100/17949	0.680371	0.924677	0.86261	SERPINA12	1
REGULATION_OF_MRNA_SPLICING_VIA_SPLICEOSOME	1/203	100/17949	0.680371	0.924677	0.86261	HMX2	1
NEGATIVE_REGULATION_OF_RESPONSE_TO_BIOTIC_STIMULUS	1/203	100/17949	0.680371	0.924677	0.86261	ARG1	1
POSITIVE_REGULATION_OF_CHROMATIN_ORGANIZATION	1/203	100/17949	0.680371	0.924677	0.86261	MYB	1
SMOOTH_MUSCLE_CONTRACTION	1/203	100/17949	0.680371	0.924677	0.86261	KCNB2	1
CELL_JUNCTION_ORGANIZATION	7/203	699/17949	0.681045	0.924677	0.86261	NEFH/LHFPL4/CBLN2/CLDN10/LIM2/SPOCK2/PAK3	7
REPRODUCTIVE_SYSTEM_DEVELOPMENT	4/203	408/17949	0.681132	0.924677	0.86261	SYCP2/NR5A1/REN/ADAM29	4
PURINE_CONTAINING_COMPOUND_BIOSYNTHETIC_PROCESS	2/203	207/17949	0.681983	0.925054	0.862962	NOS2/NPPC	2
METENCEPHALON_DEVELOPMENT	1/203	101/17949	0.684006	0.925054	0.862962	PHOX2A	1
NEGATIVE_REGULATION_OF_SMALL_MOLECULE_METABOLIC_PROCESS	1/203	101/17949	0.684006	0.925054	0.862962	SERPINA12	1
PATTERN_RECOGNITION_RECEPTOR_SIGNALING_PATHWAY	2/203	208/17949	0.684537	0.925054	0.862962	TLR10/FCRL3	2
CARBOHYDRATE_BIOSYNTHETIC_PROCESS	2/203	209/17949	0.687075	0.925054	0.862962	B3GALT5/SERPINA12	2
CELL_CELL_JUNCTION_ORGANIZATION	2/203	209/17949	0.687075	0.925054	0.862962	CLDN10/LIM2	2
POSITIVE_REGULATION_OF_ERK1_AND_ERK2_CASCADE	2/203	209/17949	0.687075	0.925054	0.862962	ALKAL2/CCL25	2
REGULATION_OF_PEPTIDE_HORMONE_SECRETION	2/203	209/17949	0.687075	0.925054	0.862962	NOS2/BLK	2
NEUROTRANSMITTER_TRANSPORT	2/203	209/17949	0.687075	0.925054	0.862962	SLC28A2/KCNJ10	2
NEUTROPHIL_CHEMOTAXIS	1/203	102/17949	0.6876	0.925054	0.862962	CCL25	1
REGULATION_OF_ACTIN_FILAMENT_BUNDLE_ASSEMBLY	1/203	102/17949	0.6876	0.925054	0.862962	PFN3	1
CHONDROCYTE_DIFFERENTIATION	1/203	102/17949	0.6876	0.925054	0.862962	NPPC	1
CELLULAR_OXIDANT_DETOXIFICATION	1/203	102/17949	0.6876	0.925054	0.862962	GSTA1	1
CERAMIDE_METABOLIC_PROCESS	1/203	102/17949	0.6876	0.925054	0.862962	ACER1	1
POSITIVE_REGULATION_OF_TRANSCRIPTION_BY_RNA_POLYMERASE_II	12/203	1180/17949	0.689907	0.926854	0.864641	NKX2-3/PHOX2A/PAX1/SPIC/SPIB/MYB/IL2/NR5A1/FOXJ1/GFI1B/FOXD3/AIRE	12
PHOSPHOLIPASE_C_ACTIVATING_G_PROTEIN_COUPLED_RECEPTOR_SIGNALING_PATHWAY	1/203	103/17949	0.691153	0.926854	0.864641	CCKAR	1
RESPONSE_TO_RETINOIC_ACID	1/203	103/17949	0.691153	0.926854	0.864641	MYB	1
INTERLEUKIN_8_PRODUCTION	1/203	103/17949	0.691153	0.926854	0.864641	NOS2	1
STRIATED_MUSCLE_CELL_DEVELOPMENT	1/203	103/17949	0.691153	0.926854	0.864641	KEL	1
ESTABLISHMENT_OR_MAINTENANCE_OF_CELL_POLARITY	2/203	212/17949	0.694588	0.929777	0.867368	KIF25/FOXJ1	2
REGULATION_OF_DNA_RECOMBINATION	1/203	104/17949	0.694666	0.929777	0.867368	IL2	1
POSITIVE_REGULATION_OF_UBIQUITIN_DEPENDENT_PROTEIN_CATABOLIC_PROCESS	1/203	104/17949	0.694666	0.929777	0.867368	RFPL1	1
APOPTOTIC_PROCESS	20/203	1931/17949	0.695514	0.93026	0.867818	SYCP2/BLK/MAL/FAM3B/NGB/XKR4/MYB/IL2/NUGGC/AIPL1/ALX3/MZB1/TCIM/COLEC11/CD27/GZMH/CDKN2A/PAK3/GRIN2A/RFPL1	20
RESPONSE_TO_OXYGEN_CONTAINING_COMPOUND	17/203	1654/17949	0.696671	0.93026	0.867818	CSH2/NOS2/ARG1/CYP2E1/MYB/IL2/NUGGC/NR5A1/REN/VCAM1/HTR3B/CNR2/SERPINA12/MZB1/CD27/NPPC/GRIN2A	17
CHEMICAL_HOMEOSTASIS	12/203	1187/17949	0.697662	0.93026	0.867818	MS4A1/FLG2/CD19/FAM3B/IL2/KEL/CXCR5/XCR1/CYP4F12/FLG/KCNJ10/GRIN2A	12
MOLTING_CYCLE	1/203	105/17949	0.69814	0.93026	0.867818	TGM3	1
REGULATION_OF_PATTERN_RECOGNITION_RECEPTOR_SIGNALING_PATHWAY	1/203	105/17949	0.69814	0.93026	0.867818	FCRL3	1
CHEMICAL_SYNAPTIC_TRANSMISSION_POSTSYNAPTIC	1/203	105/17949	0.69814	0.93026	0.867818	GRIN2A	1
REGULATION_OF_CYCLIN_DEPENDENT_PROTEIN_KINASE_ACTIVITY	1/203	105/17949	0.69814	0.93026	0.867818	CDKN2A	1
MUSCLE_ORGAN_DEVELOPMENT	3/203	317/17949	0.698742	0.930469	0.868014	FGF3/DMRTA2/KEL	3
REGULATION_OF_CELL_DEATH	17/203	1659/17949	0.701399	0.93178	0.869236	SYCP2/NOS2/BLK/ARG1/FCER2/MYB/IL2/NUGGC/AIPL1/ALX3/TCIM/KIR3DL2/CD27/CDKN2A/PAK3/GRIN2A/RFPL1	17
INTEGRIN_MEDIATED_SIGNALING_PATHWAY	1/203	106/17949	0.701574	0.93178	0.869236	FYB2	1
ACTIN_POLYMERIZATION_OR_DEPOLYMERIZATION	2/203	215/17949	0.701953	0.93178	0.869236	PFN3/PAK3	2
CELLULAR_RESPONSE_TO_INORGANIC_SUBSTANCE	2/203	215/17949	0.701953	0.93178	0.869236	ACER1/SYT10	2
MEMBRANE_LIPID_METABOLIC_PROCESS	2/203	215/17949	0.701953	0.93178	0.869236	ZPBP2/ACER1	2
MAINTENANCE_OF_LOCATION	3/203	319/17949	0.702786	0.932294	0.869716	CD19/NR5A1/XCR1	3
MEMORY	1/203	107/17949	0.704969	0.932824	0.87021	GRIN2A	1
MICROTUBULE_BUNDLE_FORMATION	1/203	107/17949	0.704969	0.932824	0.87021	FOXJ1	1
CEREBRAL_CORTEX_DEVELOPMENT	1/203	107/17949	0.704969	0.932824	0.87021	DMRTA2	1
POSITIVE_REGULATION_OF_TRANSMEMBRANE_RECEPTOR_PROTEIN_SERINE_THREONINE_KINASE_SIGNALING_PATHWAY	1/203	107/17949	0.704969	0.932824	0.87021	RNF165	1
EXTRINSIC_APOPTOTIC_SIGNALING_PATHWAY	2/203	217/17949	0.706781	0.933133	0.870498	IL2/CD27	2
NEGATIVE_REGULATION_OF_MITOTIC_CELL_CYCLE	3/203	321/17949	0.706789	0.933133	0.870498	GFI1B/CDKN2A/RFPL1	3
REGULATION_OF_NOTCH_SIGNALING_PATHWAY	1/203	108/17949	0.708326	0.933133	0.870498	TCIM	1
POSITIVE_REGULATION_OF_ENDOTHELIAL_CELL_PROLIFERATION	1/203	108/17949	0.708326	0.933133	0.870498	ARG1	1
INTERLEUKIN_1_BETA_PRODUCTION	1/203	108/17949	0.708326	0.933133	0.870498	PYDC1	1
REGULATION_OF_CELL_CYCLE_ARREST	1/203	108/17949	0.708326	0.933133	0.870498	INSM1	1
RESPONSE_TO_CATECHOLAMINE	1/203	108/17949	0.708326	0.933133	0.870498	HTR3B	1
HORMONE_METABOLIC_PROCESS	2/203	218/17949	0.70917	0.933133	0.870498	NR5A1/REN	2
MAPK_CASCADE	9/203	912/17949	0.709217	0.933133	0.870498	FGF3/ALKAL2/FGF17/IL2/REN/FCRL3/CD27/CCL25/PAK3	9
POSITIVE_REGULATION_OF_MAPK_CASCADE	5/203	524/17949	0.710373	0.933978	0.871286	ALKAL2/FCRL3/CD27/CCL25/PAK3	5
SPHINGOLIPID_BIOSYNTHETIC_PROCESS	1/203	109/17949	0.711645	0.933978	0.871286	ACER1	1
MACROMOLECULE_DEACYLATION	1/203	109/17949	0.711645	0.933978	0.871286	ZNF541	1
PROTEIN_LOCALIZATION_TO_CELL_JUNCTION	1/203	109/17949	0.711645	0.933978	0.871286	GRIN2A	1
PATTERN_SPECIFICATION_PROCESS	4/203	426/17949	0.713328	0.9356	0.8728	PAX1/DMRTA2/ALX3/FOXJ1	4
CELL_MORPHOGENESIS_INVOLVED_IN_DIFFERENTIATION	7/203	723/17949	0.714429	0.936015	0.873187	GBX1/DRGX/NEFH/KEL/CCKAR/RNF165/PAK3	7
REGULATION_OF_RECEPTOR_SIGNALING_PATHWAY_VIA_STAT	1/203	110/17949	0.714926	0.936015	0.873187	CSH2	1
NEURON_DEVELOPMENT	11/203	1109/17949	0.716063	0.936015	0.873187	GBX1/DRGX/ALKAL2/NEFH/BLK/INSM1/IL2/KEL/CCKAR/RNF165/PAK3	11
CHROMATIN_ASSEMBLY_OR_DISASSEMBLY	2/203	221/17949	0.716241	0.936015	0.873187	AICDA/CDKN2A	2
REGIONALIZATION	3/203	326/17949	0.716616	0.936015	0.873187	PAX1/DMRTA2/FOXJ1	3
MYOTUBE_DIFFERENTIATION	1/203	111/17949	0.71817	0.936015	0.873187	KEL	1
REGULATION_OF_OSSIFICATION	1/203	111/17949	0.71817	0.936015	0.873187	STATH	1
FEMALE_SEX_DIFFERENTIATION	1/203	111/17949	0.71817	0.936015	0.873187	NR5A1	1
NEGATIVE_REGULATION_OF_CELL_CYCLE_G2_M_PHASE_TRANSITION	1/203	111/17949	0.71817	0.936015	0.873187	RFPL1	1
POSITIVE_REGULATION_OF_LIPID_LOCALIZATION	1/203	111/17949	0.71817	0.936015	0.873187	MYB	1
MUSCLE_CELL_PROLIFERATION	2/203	222/17949	0.718566	0.936015	0.873187	MYB/NPPC	2
POSITIVE_REGULATION_OF_PROTEIN_PHOSPHORYLATION	8/203	824/17949	0.719506	0.936656	0.873785	FGF3/ALKAL2/CSH2/FGF17/IL2/TCIM/IL21/PAK3	8
GLIAL_CELL_DEVELOPMENT	1/203	112/17949	0.721377	0.93676	0.873882	KCNJ10	1
BONE_MINERALIZATION	1/203	112/17949	0.721377	0.93676	0.873882	STATH	1
EMBRYONIC_APPENDAGE_MORPHOGENESIS	1/203	112/17949	0.721377	0.93676	0.873882	ALX3	1
REGULATION_OF_STEM_CELL_DIFFERENTIATION	1/203	112/17949	0.721377	0.93676	0.873882	MYB	1
STEROID_METABOLIC_PROCESS	3/203	329/17949	0.72239	0.936913	0.874025	CYP2E1/NR5A1/SERPINA12	3
PROTEIN_LOCALIZATION_TO_CELL_PERIPHERY	3/203	329/17949	0.72239	0.936913	0.874025	KCNB2/FYB2/GRIN2A	3
REGULATION_OF_CHEMOTAXIS	2/203	224/17949	0.723168	0.937341	0.874424	KLRK1/KLRC4-KLRK1	2
RESPONSE_TO_STEROID_HORMONE	3/203	330/17949	0.724295	0.937387	0.874467	SRARP/RHOXF1/ARG1	3
POLYSACCHARIDE_METABOLIC_PROCESS	1/203	113/17949	0.724548	0.937387	0.874467	B3GALT5	1
MRNA_EXPORT_FROM_NUCLEUS	1/203	113/17949	0.724548	0.937387	0.874467	DDX25	1
GLYCEROLIPID_METABOLIC_PROCESS	4/203	433/17949	0.725193	0.937389	0.874469	NKX2-3/CYP2E1/SERPINA12/PLA2G2D	4
REGULATION_OF_PROTEIN_POLYMERIZATION	2/203	225/17949	0.725446	0.937389	0.874469	PFN3/PAK3	2
PROTEIN_PHOSPHOPANTETHEINYLATION	3/203	331/17949	0.726189	0.93777	0.874824	TGM3/USP26/MGAT3	3
SPINDLE_ASSEMBLY	1/203	114/17949	0.727683	0.938572	0.875572	KASH5	1
CELLULAR_RESPONSE_TO_INSULIN_STIMULUS	2/203	226/17949	0.727707	0.938572	0.875572	SERPINA12/MZB1	2
PLASMA_MEMBRANE_ORGANIZATION	1/203	115/17949	0.730783	0.939642	0.87657	XKR4	1
CELL_AGING	1/203	115/17949	0.730783	0.939642	0.87657	CDKN2A	1
NUCLEOBASE_CONTAINING_SMALL_MOLECULE_BIOSYNTHETIC_PROCESS	1/203	115/17949	0.730783	0.939642	0.87657	UPB1	1
REGULATION_OF_DNA_TEMPLATED_TRANSCRIPTION_IN_RESPONSE_TO_STRESS	1/203	115/17949	0.730783	0.939642	0.87657	TCIM	1
MUCOPOLYSACCHARIDE_METABOLIC_PROCESS	1/203	115/17949	0.730783	0.939642	0.87657	SPOCK2	1
RESPONSE_TO_TEMPERATURE_STIMULUS	2/203	228/17949	0.732183	0.940864	0.877711	DRGX/TCIM	2
IN_UTERO_EMBRYONIC_DEVELOPMENT	3/203	335/17949	0.733665	0.941612	0.878408	SPIC/HS3ST6/FOXD3	3
ORGANIC_ACID_BIOSYNTHETIC_PROCESS	3/203	335/17949	0.733665	0.941612	0.878408	CYP4A22/CYP2E1/UPB1	3
NEURON_APOPTOTIC_PROCESS	2/203	229/17949	0.734398	0.941974	0.878746	MYB/PAK3	2
CELLULAR_LIPID_CATABOLIC_PROCESS	2/203	230/17949	0.736597	0.943996	0.880633	ZPBP2/ACER1	2
EMBRYONIC_SKELETAL_SYSTEM_DEVELOPMENT	1/203	117/17949	0.736877	0.943996	0.880633	ALX3	1
REGULATION_OF_CIRCADIAN_RHYTHM	1/203	118/17949	0.739872	0.946096	0.882591	SOX14	1
POSITIVE_REGULATION_OF_CALCIUM_ION_TRANSPORT	1/203	118/17949	0.739872	0.946096	0.882591	CD19	1
POSITIVE_REGULATION_OF_STRESS_ACTIVATED_PROTEIN_KINASE_SIGNALING_CASCADE	1/203	118/17949	0.739872	0.946096	0.882591	CD27	1
REGULATION_OF_GROWTH	6/203	644/17949	0.740438	0.946241	0.882726	CSH2/IL2/CDKN2A/NPPC/IL17RB/HEPACAM	6
RESPONSE_TO_ACID_CHEMICAL	1/203	119/17949	0.742834	0.947327	0.883739	ARG1	1
REGULATION_OF_GLUCOSE_METABOLIC_PROCESS	1/203	119/17949	0.742834	0.947327	0.883739	SERPINA12	1
REGULATION_OF_PHOSPHOPROTEIN_PHOSPHATASE_ACTIVITY	1/203	119/17949	0.742834	0.947327	0.883739	FCRL3	1
RESPONSE_TO_OXIDATIVE_STRESS	4/203	444/17949	0.743099	0.947327	0.883739	ARG1/MGAT3/CYP2E1/MYB	4
NEURON_DEATH	3/203	341/17949	0.744578	0.947833	0.884212	MYB/KIR3DL2/PAK3	3
DENDRITE_DEVELOPMENT	2/203	234/17949	0.745239	0.947833	0.884212	IL2/PAK3	2
POSITIVE_REGULATION_OF_AUTOPHAGY	1/203	120/17949	0.745762	0.947833	0.884212	RUFY4	1
CELLULAR_RESPONSE_TO_HEAT	1/203	120/17949	0.745762	0.947833	0.884212	TCIM	1
NEGATIVE_REGULATION_OF_TRANSMEMBRANE_TRANSPORT	1/203	120/17949	0.745762	0.947833	0.884212	KEL	1
REGULATION_OF_NUCLEOTIDE_METABOLIC_PROCESS	1/203	121/17949	0.748656	0.950934	0.887105	NOS2	1
CELLULAR_RESPONSE_TO_TOXIC_SUBSTANCE	1/203	122/17949	0.751518	0.953412	0.889416	GSTA1	1
NEUTROPHIL_MIGRATION	1/203	122/17949	0.751518	0.953412	0.889416	CCL25	1
PEPTIDYL_LYSINE_METHYLATION	1/203	123/17949	0.754348	0.954686	0.890604	MYB	1
ODONTOGENESIS	1/203	123/17949	0.754348	0.954686	0.890604	NKX2-3	1
GRANULOCYTE_CHEMOTAXIS	1/203	123/17949	0.754348	0.954686	0.890604	CCL25	1
REACTIVE_OXYGEN_SPECIES_BIOSYNTHETIC_PROCESS	1/203	123/17949	0.754348	0.954686	0.890604	NOS2	1
CELLULAR_RESPONSE_TO_CHEMICAL_STRESS	3/203	347/17949	0.755134	0.955103	0.890994	ARG1/MGAT3/MYB	3
POSITIVE_REGULATION_OF_PROTEIN_MODIFICATION_PROCESS	10/203	1051/17949	0.756859	0.955336	0.891211	FGF3/ALKAL2/CSH2/FGF17/MYB/IL2/FCRL3/TCIM/IL21/PAK3	10
VIRAL_LIFE_CYCLE	3/203	348/17949	0.756859	0.955336	0.891211	CR2/FKBP6/AICDA	3
REGULATION_OF_NEUROGENESIS	3/203	348/17949	0.756859	0.955336	0.891211	DMRTA2/MYB/PAK3	3
TERPENOID_METABOLIC_PROCESS	1/203	124/17949	0.757145	0.955336	0.891211	CYP2E1	1
DNA_PACKAGING	2/203	240/17949	0.757749	0.955522	0.891384	AICDA/CDKN2A	2
CELLULAR_RESPONSE_TO_ORGANIC_CYCLIC_COMPOUND	5/203	558/17949	0.760349	0.958223	0.893904	SRARP/RHOXF1/ARG1/HTR3B/PAK3	5
INORGANIC_ION_TRANSMEMBRANE_TRANSPORT	8/203	860/17949	0.76215	0.959914	0.895482	SLC17A3/CD19/KCNA2/KCNB2/KEL/XCR1/KCNJ10/GRIN2A	8
INTERLEUKIN_1_PRODUCTION	1/203	126/17949	0.762645	0.95996	0.895525	PYDC1	1
SPECIFICATION_OF_SYMMETRY	1/203	127/17949	0.765349	0.960454	0.895985	FOXJ1	1
REGULATION_OF_PHOSPHATIDYLINOSITOL_3_KINASE_SIGNALING	1/203	127/17949	0.765349	0.960454	0.895985	SERPINA12	1
ENDOPLASMIC_RETICULUM_UNFOLDED_PROTEIN_RESPONSE	1/203	127/17949	0.765349	0.960454	0.895985	CLGN	1
REGULATION_OF_OSTEOBLAST_DIFFERENTIATION	1/203	127/17949	0.765349	0.960454	0.895985	NPPC	1
POSITIVE_REGULATION_OF_PROTEOLYSIS_INVOLVED_IN_CELLULAR_PROTEIN_CATABOLIC_PROCESS	1/203	127/17949	0.765349	0.960454	0.895985	RFPL1	1
SENSORY_ORGAN_MORPHOGENESIS	2/203	244/17949	0.765792	0.960454	0.895985	HMX2/MYO3A	2
REGULATION_OF_HEART_CONTRACTION	2/203	245/17949	0.767766	0.960946	0.896444	IL2/NPPC	2
VASCULAR_PROCESS_IN_CIRCULATORY_SYSTEM	2/203	245/17949	0.767766	0.960946	0.896444	KEL/SLC28A2	2
REGULATION_OF_TUBE_SIZE	1/203	128/17949	0.768022	0.960946	0.896444	KEL	1
PLATELET_DEGRANULATION	1/203	128/17949	0.768022	0.960946	0.896444	BLK	1
REGULATION_OF_JNK_CASCADE	1/203	129/17949	0.770664	0.962341	0.897746	CD27	1
REGULATION_OF_METAL_ION_TRANSPORT	2/203	247/17949	0.771672	0.962341	0.897746	CD19/FCRL3	2
ORGANIC_ACID_METABOLIC_PROCESS	10/203	1067/17949	0.773021	0.962341	0.897746	SLC17A3/CYP4A22/NOS2/ARG1/CYP2E1/UPB1/IDO2/CYP4F12/SLC22A11/GSTA1	10
LEARNING	1/203	130/17949	0.773277	0.962341	0.897746	GRIN2A	1
HISTONE_METHYLATION	1/203	130/17949	0.773277	0.962341	0.897746	MYB	1
POLYOL_METABOLIC_PROCESS	1/203	130/17949	0.773277	0.962341	0.897746	ACER1	1
MULTICELLULAR_ORGANISM_GROWTH	1/203	130/17949	0.773277	0.962341	0.897746	NPPC	1
RESPONSE_TO_ORGANOPHOSPHORUS	1/203	130/17949	0.773277	0.962341	0.897746	REN	1
VITAMIN_METABOLIC_PROCESS	1/203	130/17949	0.773277	0.962341	0.897746	CYP4F12	1
DNA_TEMPLATED_TRANSCRIPTION_INITIATION	2/203	249/17949	0.775521	0.963835	0.89914	TAF7L/NR5A1	2
REGULATION_OF_WOUND_HEALING	1/203	131/17949	0.775859	0.963835	0.89914	KLKB1	1
MONOCARBOXYLIC_ACID_CATABOLIC_PROCESS	1/203	131/17949	0.775859	0.963835	0.89914	CYP4F12	1
MAMMARY_GLAND_DEVELOPMENT	1/203	132/17949	0.778413	0.965259	0.900468	ARG1	1
REGULATION_OF_PROTEASOMAL_UBIQUITIN_DEPENDENT_PROTEIN_CATABOLIC_PROCESS	1/203	132/17949	0.778413	0.965259	0.900468	RFPL1	1
CELL_FATE_COMMITMENT	2/203	251/17949	0.779313	0.965259	0.900468	GBX1/DMRTA2	2
STEM_CELL_DIFFERENTIATION	2/203	251/17949	0.779313	0.965259	0.900468	MYB/DNMT3L	2
REGULATION_OF_CELLULAR_PROTEIN_CATABOLIC_PROCESS	2/203	251/17949	0.779313	0.965259	0.900468	MGAT3/RFPL1	2
CELLULAR_RESPONSE_TO_LIGHT_STIMULUS	1/203	133/17949	0.780938	0.965866	0.901034	AIPL1	1
SECRETION	14/203	1464/17949	0.780945	0.965866	0.901034	SERPINB12/NOS2/BLK/FLG2/KCNA2/ARG1/FAM3B/MYB/STATH/KLRC2/REN/SYT10/PLA2G2D/CCKAR	14
NUCLEOBASE_CONTAINING_COMPOUND_TRANSPORT	2/203	252/17949	0.781188	0.965866	0.901034	DDX25/SLC28A2	2
POSITIVE_REGULATION_OF_GROWTH	2/203	253/17949	0.783049	0.967499	0.902558	CSH2/IL2	2
DIGESTIVE_SYSTEM_DEVELOPMENT	1/203	134/17949	0.783434	0.967499	0.902558	NKX2-3	1
CELLULAR_KETONE_METABOLIC_PROCESS	2/203	254/17949	0.784896	0.968733	0.903709	IDO2/CYP4F12	2
CARBOHYDRATE_DERIVATIVE_BIOSYNTHETIC_PROCESS	6/203	680/17949	0.785629	0.969066	0.90402	MUC19/MUC7/MGAT3/HS3ST6/B3GALT5/NPPC	6
NEGATIVE_REGULATION_OF_CELLULAR_CATABOLIC_PROCESS	2/203	255/17949	0.78673	0.969852	0.904753	MGAT3/KIF25	2
POSITIVE_REGULATION_OF_PROTEOLYSIS	3/203	367/17949	0.787814	0.970617	0.905466	KLKB1/GRIN2A/RFPL1	3
REGULATION_OF_POSTSYNAPTIC_MEMBRANE_POTENTIAL	1/203	136/17949	0.788341	0.970695	0.905539	GRIN2A	1
RESPONSE_TO_EXTRACELLULAR_STIMULUS	4/203	477/17949	0.791519	0.9734	0.908063	CSH2/ARG1/MC4R/VCAM1	4
MICROTUBULE_BASED_MOVEMENT	3/203	370/17949	0.792393	0.9734	0.908063	NEFH/ZBBX/KIF25	3
REGULATION_OF_CELLULAR_COMPONENT_SIZE	3/203	370/17949	0.792393	0.9734	0.908063	KEL/PFN3/PAK3	3
POSITIVE_REGULATION_OF_DEVELOPMENTAL_PROCESS	12/203	1284/17949	0.792765	0.9734	0.908063	INSM1/CBLN2/DMRTA2/MYB/IL2/NR5A1/FOXJ1/CD27/CDKN2A/ZAP70/NPPC/PAK3	12
REGULATION_OF_CELL_CYCLE_PHASE_TRANSITION	4/203	478/17949	0.792865	0.9734	0.908063	GFI1B/TCIM/CDKN2A/RFPL1	4
MUSCLE_TISSUE_DEVELOPMENT	3/203	371/17949	0.793901	0.974014	0.908636	FGF3/DMRTA2/KEL	3
HINDBRAIN_DEVELOPMENT	1/203	139/17949	0.795496	0.974014	0.908636	PHOX2A	1
DENDRITE_MORPHOGENESIS	1/203	139/17949	0.795496	0.974014	0.908636	PAK3	1
REGULATION_OF_MRNA_PROCESSING	1/203	139/17949	0.795496	0.974014	0.908636	HMX2	1
DEFENSE_RESPONSE_TO_VIRUS	2/203	260/17949	0.795693	0.974014	0.908636	AICDA/IL21	2
HEPATICOBILIARY_SYSTEM_DEVELOPMENT	1/203	140/17949	0.797827	0.974915	0.909475	ARG1	1
POSITIVE_REGULATION_OF_SMALL_MOLECULE_METABOLIC_PROCESS	1/203	140/17949	0.797827	0.974915	0.909475	NOS2	1
RECOMBINATIONAL_REPAIR	1/203	140/17949	0.797827	0.974915	0.909475	KASH5	1
REGULATION_OF_HISTONE_MODIFICATION	1/203	141/17949	0.800131	0.97659	0.911038	MYB	1
POSITIVE_REGULATION_OF_CATION_TRANSMEMBRANE_TRANSPORT	1/203	141/17949	0.800131	0.97659	0.911038	CD19	1
RESPONSE_TO_IONIZING_RADIATION	1/203	142/17949	0.80241	0.977659	0.912036	VCAM1	1
REGULATION_OF_PROTEIN_DEPHOSPHORYLATION	1/203	142/17949	0.80241	0.977659	0.912036	FCRL3	1
RNA_EXPORT_FROM_NUCLEUS	1/203	142/17949	0.80241	0.977659	0.912036	DDX25	1
EMBRYO_DEVELOPMENT_ENDING_IN_BIRTH_OR_EGG_HATCHING	5/203	592/17949	0.803606	0.977991	0.912345	PAX1/SPIC/HS3ST6/ALX3/FOXD3	5
ISOPRENOID_METABOLIC_PROCESS	1/203	143/17949	0.804662	0.977991	0.912345	CYP2E1	1
CELLULAR_RESPONSE_TO_NITROGEN_COMPOUND	6/203	698/17949	0.805889	0.977991	0.912345	CSH2/ARG1/VCAM1/HTR3B/SERPINA12/MZB1	6
REGULATION_OF_CELLULAR_CARBOHYDRATE_METABOLIC_PROCESS	1/203	144/17949	0.806889	0.977991	0.912345	SERPINA12	1
RESPONSE_TO_PURINE_CONTAINING_COMPOUND	1/203	144/17949	0.806889	0.977991	0.912345	REN	1
CARDIOCYTE_DIFFERENTIATION	1/203	144/17949	0.806889	0.977991	0.912345	VCAM1	1
FC_RECEPTOR_MEDIATED_STIMULATORY_SIGNALING_PATHWAY	1/203	144/17949	0.806889	0.977991	0.912345	BLK	1
REGULATION_OF_RNA_SPLICING	1/203	144/17949	0.806889	0.977991	0.912345	HMX2	1
POSITIVE_REGULATION_OF_SYNAPTIC_TRANSMISSION	1/203	144/17949	0.806889	0.977991	0.912345	GRIN2A	1
NEGATIVE_REGULATION_OF_KINASE_ACTIVITY	2/203	267/17949	0.807685	0.978388	0.912716	PYDC1/CDKN2A	2
NEGATIVE_REGULATION_OF_PROTEIN_SERINE_THREONINE_KINASE_ACTIVITY	1/203	145/17949	0.809091	0.978772	0.913074	CDKN2A	1
REGULATION_OF_CALCIUM_ION_TRANSMEMBRANE_TRANSPORT	1/203	145/17949	0.809091	0.978772	0.913074	CD19	1
POSITIVE_REGULATION_OF_CATALYTIC_ACTIVITY	13/203	1402/17949	0.809405	0.978772	0.913074	ALKAL2/NOS2/CD19/TBC1D3E/FCER2/IL2/FOXJ1/FCRL3/TCIM/CCL25/PAK3/GRIN2A/RFPL1	13
LIPID_MODIFICATION	2/203	270/17949	0.812631	0.982105	0.916183	CYP4A22/CYP2E1	2
GRANULOCYTE_MIGRATION	1/203	147/17949	0.81342	0.982144	0.91622	CCL25	1
REGULATION_OF_PROTEIN_PHOSPHORYLATION	11/203	1211/17949	0.814072	0.982144	0.91622	FGF3/ALKAL2/CSH2/FGF17/INSM1/IL2/TCIM/PYDC1/CDKN2A/IL21/PAK3	11
REGULATION_OF_CELL_CYCLE	11/203	1211/17949	0.814072	0.982144	0.91622	INSM1/AICDA/NUGGC/KIF25/CXCR5/GFI1B/TCIM/CDKN2A/NPPC/RFPL1/HEPACAM	11
REGULATION_OF_MAPK_CASCADE	6/203	707/17949	0.81545	0.982225	0.916295	ALKAL2/REN/FCRL3/CD27/CCL25/PAK3	6
MEMBRANE_LIPID_BIOSYNTHETIC_PROCESS	1/203	148/17949	0.815547	0.982225	0.916295	ACER1	1
MAINTENANCE_OF_CELL_NUMBER	1/203	148/17949	0.815547	0.982225	0.916295	FOXD3	1
CELL_CELL_ADHESION_VIA_PLASMA_MEMBRANE_ADHESION_MOLECULES	2/203	273/17949	0.817463	0.982496	0.916548	CLDN10/VCAM1	2
REGULATION_OF_ACTIN_FILAMENT_ORGANIZATION	2/203	273/17949	0.817463	0.982496	0.916548	PFN3/PAK3	2
POSITIVE_REGULATION_OF_LIPID_METABOLIC_PROCESS	1/203	149/17949	0.817651	0.982496	0.916548	CD19	1
CARDIAC_CONDUCTION	1/203	149/17949	0.817651	0.982496	0.916548	NPPC	1
POSITIVE_REGULATION_OF_CELLULAR_PROTEIN_CATABOLIC_PROCESS	1/203	150/17949	0.81973	0.984429	0.918352	RFPL1	1
PROTEIN_LOCALIZATION_TO_PLASMA_MEMBRANE	2/203	275/17949	0.820622	0.98455	0.918464	KCNB2/FYB2	2
MRNA_TRANSPORT	1/203	151/17949	0.821786	0.98455	0.918464	DDX25	1
POSITIVE_REGULATION_OF_PEPTIDE_SECRETION	1/203	151/17949	0.821786	0.98455	0.918464	BLK	1
STRESS_ACTIVATED_PROTEIN_KINASE_SIGNALING_CASCADE	2/203	276/17949	0.822184	0.98455	0.918464	CD27/PAK3	2
COGNITION	2/203	276/17949	0.822184	0.98455	0.918464	MGAT3/GRIN2A	2
RESPONSE_TO_CORTICOSTEROID	1/203	152/17949	0.823819	0.985944	0.919764	ARG1	1
ENERGY_DERIVATION_BY_OXIDATION_OF_ORGANIC_COMPOUNDS	2/203	278/17949	0.82527	0.986092	0.919903	NOS2/MC4R	2
RESPONSE_TO_INSULIN	2/203	278/17949	0.82527	0.986092	0.919903	SERPINA12/MZB1	2
ENTRY_INTO_HOST	1/203	153/17949	0.825829	0.986092	0.919903	CR2	1
ADAPTIVE_THERMOGENESIS	1/203	153/17949	0.825829	0.986092	0.919903	MC4R	1
LIPID_METABOLIC_PROCESS	13/203	1426/17949	0.827553	0.986213	0.920015	NKX2-3/CYP4A22/CD19/ZPBP2/CES5A/CYP2E1/ACER1/NR5A1/SERPINA12/CYP4F12/PLA2G2D/GSTA1/GPR31	13
PHOSPHATIDYLINOSITOL_3_KINASE_SIGNALING	1/203	154/17949	0.827815	0.986213	0.920015	SERPINA12	1
ACTIVATION_OF_MAPK_ACTIVITY	1/203	154/17949	0.827815	0.986213	0.920015	PAK3	1
ORGANOPHOSPHATE_CATABOLIC_PROCESS	1/203	154/17949	0.827815	0.986213	0.920015	UPB1	1
DNA_REPLICATION	2/203	280/17949	0.828309	0.986239	0.92004	AICDA/NUGGC	2
ORGANIC_ACID_TRANSMEMBRANE_TRANSPORT	1/203	155/17949	0.82978	0.986373	0.920165	KCNJ10	1
DETECTION_OF_CHEMICAL_STIMULUS	4/203	508/17949	0.830118	0.986373	0.920165	DRGX/CA6/RTP5/OR2I1P	4
ORGANONITROGEN_COMPOUND_CATABOLIC_PROCESS	12/203	1332/17949	0.831129	0.986373	0.920165	SERPINB12/NOS2/ARG1/USP26/MGAT3/AICDA/ACER1/UPB1/IDO2/RNF165/GRIN2A/RFPL1	12
NUCLEOBASE_CONTAINING_SMALL_MOLECULE_METABOLIC_PROCESS	5/203	617/17949	0.831323	0.986373	0.920165	NOS2/AICDA/UPB1/IDO2/NPPC	5
TRANSPORT_ALONG_MICROTUBULE	1/203	156/17949	0.831722	0.986373	0.920165	NEFH	1
PALLIUM_DEVELOPMENT	1/203	156/17949	0.831722	0.986373	0.920165	DMRTA2	1
ALCOHOL_BIOSYNTHETIC_PROCESS	1/203	156/17949	0.831722	0.986373	0.920165	ACER1	1
CARBOHYDRATE_DERIVATIVE_METABOLIC_PROCESS	10/203	1134/17949	0.832473	0.986413	0.920202	HS3ST4/MUC19/MUC7/MGAT3/HS3ST6/AICDA/UPB1/B3GALT5/SPOCK2/NPPC	10
GLIOGENESIS	2/203	283/17949	0.832778	0.986413	0.920202	MYB/KCNJ10	2
PLATELET_ACTIVATION	1/203	157/17949	0.833641	0.986413	0.920202	BLK	1
ACTIN_FILAMENT_BUNDLE_ORGANIZATION	1/203	157/17949	0.833641	0.986413	0.920202	PFN3	1
REGULATION_OF_LIPID_METABOLIC_PROCESS	3/203	401/17949	0.835068	0.986985	0.920735	CD19/NR5A1/SERPINA12	3
PEPTIDE_SECRETION	3/203	401/17949	0.835068	0.986985	0.920735	NOS2/BLK/FAM3B	3
CELLULAR_HOMEOSTASIS	8/203	937/17949	0.837481	0.987776	0.921474	MS4A1/NOS2/CD19/IL2/KEL/CXCR5/XCR1/GRIN2A	8
REGULATION_OF_MACROAUTOPHAGY	1/203	160/17949	0.839271	0.987776	0.921474	RUFY4	1
REGULATION_OF_GENERATION_OF_PRECURSOR_METABOLITES_AND_ENERGY	1/203	160/17949	0.839271	0.987776	0.921474	NOS2	1
NEGATIVE_REGULATION_OF_EPITHELIAL_CELL_PROLIFERATION	1/203	160/17949	0.839271	0.987776	0.921474	SLURP1	1
CELLULAR_CARBOHYDRATE_METABOLIC_PROCESS	2/203	288/17949	0.839995	0.987776	0.921474	B3GALT5/SERPINA12	2
RESPONSE_TO_HEAT	1/203	161/17949	0.841105	0.987776	0.921474	TCIM	1
POSITIVE_REGULATION_OF_CELL_GROWTH	1/203	161/17949	0.841105	0.987776	0.921474	IL2	1
IMPORT_ACROSS_PLASMA_MEMBRANE	1/203	161/17949	0.841105	0.987776	0.921474	KCNJ10	1
BIOMINERALIZATION	1/203	161/17949	0.841105	0.987776	0.921474	STATH	1
REGULATION_OF_UBIQUITIN_DEPENDENT_PROTEIN_CATABOLIC_PROCESS	1/203	161/17949	0.841105	0.987776	0.921474	RFPL1	1
REGULATION_OF_MUSCLE_CONTRACTION	1/203	161/17949	0.841105	0.987776	0.921474	KCNB2	1
HEART_PROCESS	2/203	289/17949	0.841404	0.987776	0.921474	IL2/NPPC	2
REGULATION_OF_BLOOD_CIRCULATION	2/203	290/17949	0.842802	0.988863	0.922487	IL2/NPPC	2
POSITIVE_REGULATION_OF_GTPASE_ACTIVITY	3/203	409/17949	0.844783	0.989612	0.923186	TBC1D3E/FOXJ1/CCL25	3
CILIUM_MOVEMENT	1/203	164/17949	0.846484	0.989612	0.923186	ZBBX	1
REGULATION_OF_RESPONSE_TO_WOUNDING	1/203	164/17949	0.846484	0.989612	0.923186	KLKB1	1
DNA_METABOLIC_PROCESS	8/203	949/17949	0.847348	0.989612	0.923186	TDRD1/FKBP6/KASH5/AICDA/IL2/NPPC/PAK3/DNMT3L	8
SENSORY_PERCEPTION_OF_CHEMICAL_STIMULUS	4/203	524/17949	0.847615	0.989612	0.923186	CA6/RTP5/SYT10/OR2I1P	4
STEROL_METABOLIC_PROCESS	1/203	165/17949	0.848236	0.989612	0.923186	SERPINA12	1
PROTEIN_POLYMERIZATION	2/203	294/17949	0.848284	0.989612	0.923186	PFN3/PAK3	2
DNA_RECOMBINATION	2/203	294/17949	0.848284	0.989612	0.923186	KASH5/IL2	2
EMBRYONIC_ORGAN_DEVELOPMENT	3/203	412/17949	0.848297	0.989612	0.923186	ALX3/HMX2/MYO3A	3
NEGATIVE_REGULATION_OF_PHOSPHORUS_METABOLIC_PROCESS	4/203	526/17949	0.849693	0.989612	0.923186	INSM1/IL2/PYDC1/CDKN2A	4
ORGAN_GROWTH	1/203	166/17949	0.849969	0.989612	0.923186	NPPC	1
REGULATION_OF_ANION_TRANSPORT	7/203	849/17949	0.850562	0.989612	0.923186	NOS2/BLK/KCNA2/ARG1/MYB/REN/SYT10	7
NEGATIVE_REGULATION_OF_TRANSFERASE_ACTIVITY	2/203	296/17949	0.850959	0.989612	0.923186	PYDC1/CDKN2A	2
MITOTIC_NUCLEAR_DIVISION	2/203	296/17949	0.850959	0.989612	0.923186	SMC1B/KIF25	2
TUMOR_NECROSIS_FACTOR_SUPERFAMILY_CYTOKINE_PRODUCTION	1/203	167/17949	0.851681	0.989612	0.923186	C1QTNF4	1
RESPONSE_TO_BMP	1/203	167/17949	0.851681	0.989612	0.923186	RNF165	1
POSITIVE_REGULATION_OF_NUCLEOBASE_CONTAINING_COMPOUND_METABOLIC_PROCESS	17/203	1857/17949	0.852641	0.989612	0.923186	NKX2-3/PHOX2A/NOS2/PAX1/SPIC/SPIB/MYB/IL2/HMX2/NR5A1/FOXJ1/GFI1B/PAK3/FOXD3/AIRE/RFPL1/DNMT3L	17
CELLULAR_LIPID_METABOLIC_PROCESS	9/203	1059/17949	0.852851	0.989612	0.923186	NKX2-3/CYP4A22/ZPBP2/CYP2E1/ACER1/SERPINA12/CYP4F12/PLA2G2D/GSTA1	9
CELLULAR_RESPONSE_TO_TOPOLOGICALLY_INCORRECT_PROTEIN	1/203	168/17949	0.853374	0.989612	0.923186	CLGN	1
MUSCLE_CELL_DEVELOPMENT	1/203	168/17949	0.853374	0.989612	0.923186	KEL	1
FATTY_ACID_BIOSYNTHETIC_PROCESS	1/203	168/17949	0.853374	0.989612	0.923186	CYP2E1	1
CELL_CYCLE_PHASE_TRANSITION	5/203	641/17949	0.854875	0.990803	0.924297	USP26/GFI1B/TCIM/CDKN2A/RFPL1	5
HEAD_DEVELOPMENT	6/203	750/17949	0.85614	0.991359	0.924816	PHOX2A/DMRTA2/HMX2/FOXJ1/CCKAR/GRIN2A	6
PROTEIN_METHYLATION	1/203	170/17949	0.856703	0.991359	0.924816	MYB	1
MORPHOGENESIS_OF_AN_EPITHELIUM	4/203	533/17949	0.856777	0.991359	0.924816	TGM3/FLG2/KLK14/AIRE	4
PEPTIDYL_AMINO_ACID_MODIFICATION	11/203	1269/17949	0.85739	0.991406	0.92486	ALKAL2/CSH2/NOS2/BLK/FKBP6/MYB/IL2/AIPL1/SPOCK2/ZAP70/IL21	11
SENSORY_ORGAN_DEVELOPMENT	4/203	534/17949	0.857765	0.991406	0.92486	LIM2/HMX2/BFSP2/MYO3A	4
SODIUM_ION_TRANSMEMBRANE_TRANSPORT	1/203	171/17949	0.85834	0.991522	0.924968	SLC17A3	1
MEMBRANE_FUSION	1/203	172/17949	0.859957	0.992332	0.925724	IZUMO1R	1
POSITIVE_REGULATION_OF_CELL_CYCLE_PROCESS	2/203	303/17949	0.85999	0.992332	0.925724	INSM1/CXCR5	2
REGULATION_OF_CELL_SIZE	1/203	173/17949	0.861556	0.993044	0.926388	KEL	1
NEGATIVE_REGULATION_OF_CELL_DEVELOPMENT	1/203	173/17949	0.861556	0.993044	0.926388	NPPC	1
ORGANELLE_LOCALIZATION	5/203	650/17949	0.862978	0.994135	0.927406	NEFH/BLK/MAJIN/KASH5/KIF25	5
MOVEMENT_IN_HOST_ENVIRONMENT	1/203	175/17949	0.8647	0.994322	0.92758	CR2	1
REGULATION_OF_NEURON_PROJECTION_DEVELOPMENT	3/203	428/17949	0.865897	0.994322	0.92758	ALKAL2/KEL/PAK3	3
REGULATION_OF_PEPTIDE_SECRETION	2/203	308/17949	0.866132	0.994322	0.92758	NOS2/BLK	2
VACUOLE_ORGANIZATION	1/203	176/17949	0.866246	0.994322	0.92758	RUFY4	1
REGULATION_OF_PHOSPHATASE_ACTIVITY	1/203	176/17949	0.866246	0.994322	0.92758	FCRL3	1
MRNA_PROCESSING	4/203	543/17949	0.866406	0.994322	0.92758	APOBEC4/ADARB2/AICDA/HMX2	4
REGULATION_OF_INTRACELLULAR_SIGNAL_TRANSDUCTION	16/203	1783/17949	0.866467	0.994322	0.92758	FGF3/ALKAL2/FGF17/CD19/TCP11/FRMD1/REN/FCRL3/SERPINA12/TCIM/CD27/CCL25/ZAP70/NPPC/PAK3/C1QTNF4	16
CAMERA_TYPE_EYE_DEVELOPMENT	2/203	310/17949	0.868519	0.996131	0.929267	LIM2/BFSP2	2
POSITIVE_REGULATION_OF_PROTEIN_SERINE_THREONINE_KINASE_ACTIVITY	2/203	311/17949	0.869698	0.996576	0.929683	TCIM/PAK3	2
PROTEIN_LOCALIZATION_TO_MEMBRANE	5/203	658/17949	0.869861	0.996576	0.929683	LHFPL4/KCNB2/RTP5/FYB2/GRIN2A	5
MYELOID_LEUKOCYTE_ACTIVATION	5/203	659/17949	0.8707	0.996992	0.930071	SERPINB12/BLK/FLG2/ARG1/CNR2	5
ACTIN_FILAMENT_ORGANIZATION	3/203	434/17949	0.872022	0.99796	0.930974	KASH5/PFN3/PAK3	3
MYELOID_LEUKOCYTE_MEDIATED_IMMUNITY	4/203	550/17949	0.872814	0.99832	0.93131	SERPINB12/BLK/FLG2/ARG1	4
MEMBRANE_DOCKING	1/203	181/17949	0.873713	0.998637	0.931606	VCAM1	1
POSITIVE_REGULATION_OF_MULTICELLULAR_ORGANISMAL_PROCESS	12/203	1397/17949	0.874284	0.998637	0.931606	CBLN2/DMRTA2/MYB/IL2/NR5A1/FOXJ1/CD27/PYDC1/ZAP70/IL21/PAK3/C1QTNF4	12
SPINDLE_ORGANIZATION	1/203	182/17949	0.875155	0.998637	0.931606	KASH5	1
REGULATION_OF_PROTEASOMAL_PROTEIN_CATABOLIC_PROCESS	1/203	182/17949	0.875155	0.998637	0.931606	RFPL1	1
POSITIVE_REGULATION_OF_HYDROLASE_ACTIVITY	6/203	774/17949	0.875478	0.998637	0.931606	TBC1D3E/FOXJ1/FCRL3/CCL25/GRIN2A/RFPL1	6
NEGATIVE_REGULATION_OF_PROTEIN_MODIFICATION_PROCESS	4/203	555/17949	0.877228	0.998782	0.93174	INSM1/IL2/PYDC1/CDKN2A	4
RESPONSE_TO_LIGHT_STIMULUS	2/203	318/17949	0.877684	0.998782	0.93174	AIPL1/GRIN2A	2
TRANSMEMBRANE_TRANSPORT	14/203	1605/17949	0.87797	0.998782	0.93174	SLC17A3/SHISA8/SHISA9/CD19/KCNA2/KCNB2/KEL/HTR3B/SLC28A2/XCR1/SLC22A11/KCNJ10/GRIN2A/OCA2	14
CARTILAGE_DEVELOPMENT	1/203	184/17949	0.877992	0.998782	0.93174	NPPC	1
REGULATION_OF_STRESS_ACTIVATED_PROTEIN_KINASE_SIGNALING_CASCADE	1/203	184/17949	0.877992	0.998782	0.93174	CD27	1
ERK1_AND_ERK2_CASCADE	2/203	319/17949	0.878788	0.999143	0.932078	ALKAL2/CCL25	2
NEGATIVE_REGULATION_OF_CELL_GROWTH	1/203	185/17949	0.879386	0.999281	0.932206	CDKN2A	1
REGULATION_OF_PHOSPHORUS_METABOLIC_PROCESS	14/203	1610/17949	0.880667	0.999459	0.932372	FGF3/ALKAL2/CSH2/NOS2/FGF17/CD19/INSM1/IL2/FCRL3/TCIM/PYDC1/CDKN2A/IL21/PAK3	14
REGULATION_OF_DNA_BINDING_TRANSCRIPTION_FACTOR_ACTIVITY	3/203	444/17949	0.881685	0.999459	0.932372	FOXJ1/PYDC1/CDKN2A	3
CELLULAR_RESPIRATION	1/203	187/17949	0.882127	0.999459	0.932372	NOS2	1
PHOSPHATIDYLINOSITOL_METABOLIC_PROCESS	1/203	187/17949	0.882127	0.999459	0.932372	PLA2G2D	1
REGULATION_OF_PROTEIN_CONTAINING_COMPLEX_ASSEMBLY	3/203	445/17949	0.882615	0.999459	0.932372	INSM1/PFN3/PAK3	3
ENDOCYTOSIS	5/203	674/17949	0.882759	0.999459	0.932372	IGLL5/IGLL1/XKR4/FCN2/COLEC11	5
MICROTUBULE_BASED_TRANSPORT	1/203	188/17949	0.883474	0.999459	0.932372	NEFH	1
RESPONSE_TO_RADIATION	3/203	446/17949	0.883538	0.999459	0.932372	AIPL1/VCAM1/GRIN2A	3
PROTEIN_PHOSPHORYLATION	14/203	1616/17949	0.883843	0.999459	0.932372	FGF3/ALKAL2/CSH2/BLK/FGF17/INSM1/IL2/TCIM/PYDC1/MYO3A/CDKN2A/ZAP70/IL21/PAK3	14
JNK_CASCADE	1/203	189/17949	0.884806	0.999653	0.932553	CD27	1
CELLULAR_RESPONSE_TO_RADIATION	1/203	190/17949	0.886123	0.999653	0.932553	AIPL1	1
STEROID_BIOSYNTHETIC_PROCESS	1/203	190/17949	0.886123	0.999653	0.932553	NR5A1	1
POSITIVE_REGULATION_OF_TRANSFERASE_ACTIVITY	5/203	679/17949	0.88656	0.999653	0.932553	ALKAL2/CD19/IL2/TCIM/PAK3	5
ACTIN_FILAMENT_BASED_PROCESS	6/203	790/17949	0.887133	0.999653	0.932553	NPHS2/KASH5/THSD7B/FOXJ1/PFN3/PAK3	6
ENDOTHELIAL_CELL_PROLIFERATION	1/203	191/17949	0.887425	0.999653	0.932553	ARG1	1
RESPONSE_TO_ENDOGENOUS_STIMULUS	14/203	1624/17949	0.887972	0.999653	0.932553	FGF3/SRARP/CSH2/NOS2/RHOXF1/FGF17/ARG1/NR5A1/REN/VCAM1/HTR3B/SERPINA12/MZB1/RNF165	14
RESPONSE_TO_ABIOTIC_STIMULUS	10/203	1216/17949	0.888202	0.999653	0.932553	DRGX/NOS2/MYB/ACER1/AIPL1/VCAM1/TCIM/NPPC/GRIN2A/GPR31	10
REGULATION_OF_AUTOPHAGY	2/203	328/17949	0.888315	0.999653	0.932553	KIF25/RUFY4	2
SULFUR_COMPOUND_BIOSYNTHETIC_PROCESS	1/203	193/17949	0.889984	0.999996	0.932873	GSTA1	1
RESPONSE_TO_KETONE	1/203	193/17949	0.889984	0.999996	0.932873	ARG1	1
POSITIVE_REGULATION_OF_PROTEIN_METABOLIC_PROCESS	13/203	1528/17949	0.890584	0.999996	0.932873	FGF3/ALKAL2/CSH2/FGF17/MYB/IL2/KLKB1/FCRL3/TCIM/IL21/PAK3/GRIN2A/RFPL1	13
CYTOSKELETON_DEPENDENT_INTRACELLULAR_TRANSPORT	1/203	195/17949	0.892485	0.999996	0.932873	NEFH	1
RIBOSE_PHOSPHATE_BIOSYNTHETIC_PROCESS	1/203	195/17949	0.892485	0.999996	0.932873	NPPC	1
NEGATIVE_REGULATION_OF_NEURON_DEATH	1/203	195/17949	0.892485	0.999996	0.932873	KIR3DL2	1
RESPONSE_TO_ORGANIC_CYCLIC_COMPOUND	7/203	907/17949	0.892831	0.999996	0.932873	SRARP/MRGPRX1/RHOXF1/ARG1/REN/HTR3B/PAK3	7
INOSITOL_LIPID_MEDIATED_SIGNALING	1/203	196/17949	0.893714	0.999996	0.932873	SERPINA12	1
SMALL_MOLECULE_BIOSYNTHETIC_PROCESS	5/203	692/17949	0.895957	0.999996	0.932873	CYP4A22/CYP2E1/ACER1/UPB1/SERPINA12	5
COVALENT_CHROMATIN_MODIFICATION	3/203	461/17949	0.896636	0.999996	0.932873	ZNF541/AICDA/MYB	3
ESTABLISHMENT_OF_RNA_LOCALIZATION	1/203	200/17949	0.898493	0.999996	0.932873	DDX25	1
NUCLEAR_EXPORT	1/203	201/17949	0.899654	0.999996	0.932873	DDX25	1
ORGANOPHOSPHATE_BIOSYNTHETIC_PROCESS	4/203	586/17949	0.901755	0.999996	0.932873	NOS2/IDO2/PLA2G2D/NPPC	4
ANTERIOR_POSTERIOR_PATTERN_SPECIFICATION	1/203	203/17949	0.901937	0.999996	0.932873	PAX1	1
POSITIVE_REGULATION_OF_EPITHELIAL_CELL_PROLIFERATION	1/203	203/17949	0.901937	0.999996	0.932873	ARG1	1
MYELOID_LEUKOCYTE_DIFFERENTIATION	1/203	204/17949	0.903058	0.999996	0.932873	NKX2-3	1
POSITIVE_REGULATION_OF_CELL_PROJECTION_ORGANIZATION	2/203	344/17949	0.903564	0.999996	0.932873	ALKAL2/PAK3	2
CELL_GROWTH	3/203	470/17949	0.903848	0.999996	0.932873	IL2/CDKN2A/IL17RB	3
MICROTUBULE_CYTOSKELETON_ORGANIZATION	4/203	589/17949	0.903884	0.999996	0.932873	NEFH/KASH5/KIF25/FOXJ1	4
RESPONSE_TO_TOPOLOGICALLY_INCORRECT_PROTEIN	1/203	205/17949	0.904167	0.999996	0.932873	CLGN	1
REGULATION_OF_GENE_EXPRESSION_EPIGENETIC	1/203	205/17949	0.904167	0.999996	0.932873	DNMT3L	1
RESPONSE_TO_INTERLEUKIN_1	1/203	205/17949	0.904167	0.999996	0.932873	CCL25	1
REGULATION_OF_CARBOHYDRATE_METABOLIC_PROCESS	1/203	206/17949	0.905264	0.999996	0.932873	SERPINA12	1
COAGULATION	2/203	347/17949	0.906198	0.999996	0.932873	BLK/KLKB1	2
POSITIVE_REGULATION_OF_TRANSMEMBRANE_TRANSPORT	1/203	207/17949	0.906348	0.999996	0.932873	CD19	1
DETECTION_OF_STIMULUS	5/203	709/17949	0.907231	0.999996	0.932873	DRGX/CA6/RTP5/AIPL1/OR2I1P	5
CARDIAC_MUSCLE_TISSUE_DEVELOPMENT	1/203	208/17949	0.907419	0.999996	0.932873	FGF3	1
PROTEIN_TARGETING_TO_MEMBRANE	1/203	208/17949	0.907419	0.999996	0.932873	RTP5	1
SUPRAMOLECULAR_FIBER_ORGANIZATION	5/203	711/17949	0.908485	0.999996	0.932873	NEFH/KASH5/BFSP2/PFN3/PAK3	5
GLIAL_CELL_DIFFERENTIATION	1/203	210/17949	0.909526	0.999996	0.932873	KCNJ10	1
REGULATION_OF_DEPHOSPHORYLATION	1/203	210/17949	0.909526	0.999996	0.932873	FCRL3	1
GLUCOSE_METABOLIC_PROCESS	1/203	210/17949	0.909526	0.999996	0.932873	SERPINA12	1
DNA_CONFORMATION_CHANGE	2/203	352/17949	0.910441	0.999996	0.932873	AICDA/CDKN2A	2
REGULATION_OF_NEUROTRANSMITTER_LEVELS	1/203	211/17949	0.910561	0.999996	0.932873	KCNJ10	1
FOREBRAIN_DEVELOPMENT	2/203	357/17949	0.914504	0.999996	0.932873	DMRTA2/CCKAR	2
SKELETAL_SYSTEM_DEVELOPMENT	3/203	485/17949	0.914868	0.999996	0.932873	PAX1/ALX3/NPPC	3
RESPONSE_TO_VIRUS	2/203	358/17949	0.915296	0.999996	0.932873	AICDA/IL21	2
ORGANONITROGEN_COMPOUND_BIOSYNTHETIC_PROCESS	15/203	1786/17949	0.915348	0.999996	0.932873	DDX25/MUC19/MUC7/NOS2/INSM1/ARG1/MGAT3/HS3ST6/ACER1/UPB1/B3GALT5/IDO2/NPPC/GSTA1/AIRE	15
PROTEIN_CATABOLIC_PROCESS	7/203	947/17949	0.915753	0.999996	0.932873	SERPINB12/NOS2/USP26/MGAT3/RNF165/GRIN2A/RFPL1	7
MUSCLE_STRUCTURE_DEVELOPMENT	4/203	607/17949	0.915826	0.999996	0.932873	FGF3/DMRTA2/KEL/RNF165	4
MYELOID_LEUKOCYTE_MIGRATION	1/203	217/17949	0.91653	0.999996	0.932873	CCL25	1
MEMBRANE_ORGANIZATION	7/203	949/17949	0.91678	0.999996	0.932873	IZUMO1R/IGLL5/LHFPL4/IGLL1/MAL/XKR4/RTP5	7
BIOLOGICAL_PROCESS_INVOLVED_IN_INTERACTION_WITH_HOST	1/203	219/17949	0.918431	0.999996	0.932873	CR2	1
REGULATION_OF_CELL_CYCLE_G2_M_PHASE_TRANSITION	1/203	219/17949	0.918431	0.999996	0.932873	RFPL1	1
LIPID_BIOSYNTHETIC_PROCESS	5/203	728/17949	0.918563	0.999996	0.932873	CYP2E1/ACER1/NR5A1/SERPINA12/PLA2G2D	5
POSITIVE_REGULATION_OF_CYTOSKELETON_ORGANIZATION	1/203	220/17949	0.919365	0.999996	0.932873	PFN3	1
REGULATION_OF_PROTEIN_SERINE_THREONINE_KINASE_ACTIVITY	3/203	492/17949	0.919609	0.999996	0.932873	TCIM/CDKN2A/PAK3	3
RESPONSE_TO_GROWTH_FACTOR	5/203	731/17949	0.920237	0.999996	0.932873	FGF3/FGF17/ARG1/VCAM1/RNF165	5
REGULATION_OF_ANATOMICAL_STRUCTURE_SIZE	3/203	493/17949	0.920266	0.999996	0.932873	KEL/PFN3/PAK3	3
OSTEOBLAST_DIFFERENTIATION	1/203	222/17949	0.921201	0.999996	0.932873	NPPC	1
NEGATIVE_REGULATION_OF_CYTOKINE_PRODUCTION	2/203	367/17949	0.922119	0.999996	0.932873	ARG1/FOXJ1	2
MONOCARBOXYLIC_ACID_BIOSYNTHETIC_PROCESS	1/203	224/17949	0.922995	0.999996	0.932873	CYP2E1	1
SENSORY_SYSTEM_DEVELOPMENT	2/203	369/17949	0.923564	0.999996	0.932873	LIM2/BFSP2	2
POSITIVE_REGULATION_OF_PROTEIN_CATABOLIC_PROCESS	1/203	225/17949	0.923877	0.999996	0.932873	RFPL1	1
CELLULAR_RESPONSE_TO_OXYGEN_CONTAINING_COMPOUND	9/203	1182/17949	0.924147	0.999996	0.932873	CSH2/NOS2/ARG1/MYB/NUGGC/VCAM1/HTR3B/SERPINA12/MZB1	9
REGULATION_OF_SUPRAMOLECULAR_FIBER_ORGANIZATION	2/203	370/17949	0.924277	0.999996	0.932873	PFN3/PAK3	2
PROTEIN_AUTOPHOSPHORYLATION	1/203	226/17949	0.924749	0.999996	0.932873	MYO3A	1
REGULATION_OF_MICROTUBULE_BASED_PROCESS	1/203	227/17949	0.925611	0.999996	0.932873	NEFH	1
ALCOHOL_METABOLIC_PROCESS	2/203	373/17949	0.926378	0.999996	0.932873	ACER1/SERPINA12	2
CARBOHYDRATE_HOMEOSTASIS	1/203	230/17949	0.928138	0.999996	0.932873	FAM3B	1
POSITIVE_REGULATION_OF_MAP_KINASE_ACTIVITY	1/203	230/17949	0.928138	0.999996	0.932873	PAK3	1
IMPORT_INTO_CELL	1/203	230/17949	0.928138	0.999996	0.932873	KCNJ10	1
TELENCEPHALON_DEVELOPMENT	1/203	231/17949	0.928961	0.999996	0.932873	DMRTA2	1
REGULATION_OF_CELL_DIFFERENTIATION	13/203	1618/17949	0.92949	0.999996	0.932873	INSM1/TCP11/DMRTA2/MYB/IL2/FOXJ1/FCRL3/KRT36/SPOCK2/CD27/ZAP70/NPPC/PAK3	13
SULFUR_COMPOUND_METABOLIC_PROCESS	2/203	378/17949	0.92976	0.999996	0.932873	SPOCK2/GSTA1	2
RNA_LOCALIZATION	1/203	233/17949	0.93058	0.999996	0.932873	DDX25	1
TISSUE_MORPHOGENESIS	4/203	634/17949	0.931276	0.999996	0.932873	TGM3/FLG2/KLK14/AIRE	4
NEGATIVE_REGULATION_OF_NUCLEOBASE_CONTAINING_COMPOUND_METABOLIC_PROCESS	12/203	1519/17949	0.931442	0.999996	0.932873	SOX14/ZNF541/INSM1/SCML4/AICDA/MYB/FOXJ1/GFI1B/CDKN2A/NPPC/FOXD3/DNMT3L	12
CELLULAR_RESPONSE_TO_EXTRACELLULAR_STIMULUS	1/203	235/17949	0.932162	0.999996	0.932873	VCAM1	1
REGULATION_OF_VESICLE_MEDIATED_TRANSPORT	3/203	513/17949	0.932428	0.999996	0.932873	BLK/KLRC2/SYT10	3
REGULATION_OF_PROTEIN_MODIFICATION_PROCESS	13/203	1627/17949	0.932648	0.999996	0.932873	FGF3/ALKAL2/CSH2/FGF17/INSM1/MYB/IL2/FCRL3/TCIM/PYDC1/CDKN2A/IL21/PAK3	13
NEGATIVE_REGULATION_OF_TRANSCRIPTION_BY_RNA_POLYMERASE_II	6/203	872/17949	0.9334	0.999996	0.932873	SOX14/INSM1/MYB/FOXJ1/GFI1B/FOXD3	6
SODIUM_ION_TRANSPORT	1/203	239/17949	0.935219	0.999996	0.932873	SLC17A3	1
NEGATIVE_REGULATION_OF_CELL_DEATH	7/203	991/17949	0.935993	0.999996	0.932873	SYCP2/IL2/NUGGC/AIPL1/TCIM/KIR3DL2/CD27	7
EMBRYO_DEVELOPMENT	7/203	992/17949	0.936399	0.999996	0.932873	PAX1/SPIC/HS3ST6/ALX3/HMX2/MYO3A/FOXD3	7
REGULATION_OF_ACTIN_FILAMENT_BASED_PROCESS	2/203	389/17949	0.93669	0.999996	0.932873	PFN3/PAK3	2
MONOCARBOXYLIC_ACID_METABOLIC_PROCESS	4/203	645/17949	0.936804	0.999996	0.932873	CYP4A22/CYP2E1/CYP4F12/GSTA1	4
CONNECTIVE_TISSUE_DEVELOPMENT	1/203	242/17949	0.937421	0.999996	0.932873	NPPC	1
REGULATION_OF_MUSCLE_SYSTEM_PROCESS	1/203	243/17949	0.938138	0.999996	0.932873	KCNB2	1
POSITIVE_REGULATION_OF_BIOSYNTHETIC_PROCESS	16/203	1957/17949	0.938988	0.999996	0.932873	NKX2-3/PHOX2A/NOS2/PAX1/SPIC/SPIB/FCER2/MYB/IL2/NR5A1/FOXJ1/GFI1B/PAK3/FOXD3/AIRE/RFPL1	16
NEGATIVE_REGULATION_OF_GROWTH	1/203	245/17949	0.939549	0.999996	0.932873	CDKN2A	1
POSITIVE_REGULATION_OF_CELL_CYCLE	2/203	395/17949	0.940194	0.999996	0.932873	INSM1/CXCR5	2
POSITIVE_REGULATION_OF_PROTEIN_KINASE_ACTIVITY	3/203	528/17949	0.940408	0.999996	0.932873	ALKAL2/TCIM/PAK3	3
RESPONSE_TO_WOUNDING	4/203	654/17949	0.941025	0.999996	0.932873	BLK/ARG1/KLKB1/GRIN2A	4
CELL_MORPHOGENESIS	7/203	1004/17949	0.941097	0.999996	0.932873	GBX1/DRGX/NEFH/KEL/CCKAR/RNF165/PAK3	7
EXOCYTOSIS	6/203	891/17949	0.941377	0.999996	0.932873	SERPINB12/BLK/FLG2/ARG1/KLRC2/SYT10	6
REGULATION_OF_CATABOLIC_PROCESS	7/203	1006/17949	0.94185	0.999996	0.932873	SERPINB12/NOS2/MGAT3/KIF25/RUFY4/GRIN2A/RFPL1	7
OSSIFICATION	2/203	399/17949	0.942427	0.999996	0.932873	STATH/NPPC	2
REGULATION_OF_TRANSFERASE_ACTIVITY	7/203	1010/17949	0.94333	0.999996	0.932873	ALKAL2/CD19/IL2/TCIM/PYDC1/CDKN2A/PAK3	7
REGULATION_OF_TRANSMEMBRANE_RECEPTOR_PROTEIN_SERINE_THREONINE_KINASE_SIGNALING_PATHWAY	1/203	251/17949	0.943591	0.999996	0.932873	RNF165	1
DETECTION_OF_STIMULUS_INVOLVED_IN_SENSORY_PERCEPTION	3/203	537/17949	0.944769	0.999996	0.932873	CA6/RTP5/OR2I1P	3
RESPONSE_TO_TRANSFORMING_GROWTH_FACTOR_BETA	1/203	257/17949	0.947364	0.999996	0.932873	ARG1	1
GROWTH	6/203	908/17949	0.947786	0.999996	0.932873	CSH2/IL2/CDKN2A/NPPC/IL17RB/HEPACAM	6
SMALL_MOLECULE_METABOLIC_PROCESS	15/203	1886/17949	0.947986	0.999996	0.932873	SLC17A3/CYP4A22/NOS2/CA6/ARG1/AICDA/CYP2E1/ACER1/UPB1/IDO2/SERPINA12/CYP4F12/SLC22A11/NPPC/GSTA1	15
REGULATION_OF_PROTEIN_KINASE_ACTIVITY	5/203	794/17949	0.94904	0.999996	0.932873	ALKAL2/TCIM/PYDC1/CDKN2A/PAK3	5
NEGATIVE_REGULATION_OF_BIOSYNTHETIC_PROCESS	13/203	1686/17949	0.950525	0.999996	0.932873	SOX14/ZNF541/INSM1/SCML4/AICDA/MYB/FOXJ1/GFI1B/SERPINA12/CDKN2A/NPPC/FOXD3/DNMT3L	13
MITOTIC_CELL_CYCLE	7/203	1032/17949	0.950893	0.999996	0.932873	SMC1B/USP26/MYB/KIF25/GFI1B/CDKN2A/RFPL1	7
GLYCEROLIPID_BIOSYNTHETIC_PROCESS	1/203	266/17949	0.952558	0.999996	0.932873	PLA2G2D	1
HEART_DEVELOPMENT	3/203	555/17949	0.952622	0.999996	0.932873	FGF3/VCAM1/FOXJ1	3
DOUBLE_STRAND_BREAK_REPAIR	1/203	268/17949	0.953641	0.999996	0.932873	KASH5	1
CHROMATIN_ORGANIZATION	5/203	807/17949	0.953664	0.999996	0.932873	ZNF541/AICDA/MYB/GFI1B/CDKN2A	5
PHOSPHOLIPID_BIOSYNTHETIC_PROCESS	1/203	269/17949	0.954173	0.999996	0.932873	PLA2G2D	1
STRIATED_MUSCLE_CELL_DIFFERENTIATION	1/203	269/17949	0.954173	0.999996	0.932873	KEL	1
NEGATIVE_REGULATION_OF_DEVELOPMENTAL_PROCESS	6/203	928/17949	0.954521	0.999996	0.932873	FGF3/STATH/IL2/NR5A1/FOXJ1/NPPC	6
MONOSACCHARIDE_METABOLIC_PROCESS	1/203	272/17949	0.955734	0.999996	0.932873	SERPINA12	1
EPITHELIAL_CELL_PROLIFERATION	2/203	428/17949	0.956406	0.999996	0.932873	ARG1/SLURP1	2
PROTEIN_LOCALIZATION_TO_NUCLEUS	1/203	275/17949	0.957241	0.999996	0.932873	NR5A1	1
CELL_CYCLE_G2_M_PHASE_TRANSITION	1/203	276/17949	0.957732	0.999996	0.932873	RFPL1	1
EMBRYONIC_MORPHOGENESIS	3/203	569/17949	0.957998	0.999996	0.932873	ALX3/HMX2/MYO3A	3
REGULATION_OF_SMALL_MOLECULE_METABOLIC_PROCESS	2/203	436/17949	0.959653	0.999996	0.932873	NOS2/SERPINA12	2
PROTEIN_DNA_COMPLEX_SUBUNIT_ORGANIZATION	1/203	281/17949	0.960105	0.999996	0.932873	TAF7L	1
REACTIVE_OXYGEN_SPECIES_METABOLIC_PROCESS	1/203	281/17949	0.960105	0.999996	0.932873	NOS2	1
PROTEIN_TARGETING	2/203	438/17949	0.960428	0.999996	0.932873	NOS2/RTP5	2
PROTEIN_CONTAINING_COMPLEX_LOCALIZATION	1/203	283/17949	0.961017	0.999996	0.932873	DDX25	1
MESENCHYME_DEVELOPMENT	1/203	287/17949	0.962778	0.999996	0.932873	PAX1	1
POSITIVE_REGULATION_OF_ORGANELLE_ORGANIZATION	3/203	583/17949	0.962802	0.999996	0.932873	SHCBP1L/MYB/PFN3	3
REGULATION_OF_CELLULAR_COMPONENT_BIOGENESIS	6/203	957/17949	0.962905	0.999996	0.932873	LHFPL4/INSM1/CBLN2/AICDA/PFN3/PAK3	6
POSITIVE_REGULATION_OF_LOCOMOTION	3/203	585/17949	0.963444	0.999996	0.932873	INSM1/SPOCK2/PAK3	3
POSITIVE_REGULATION_OF_MOLECULAR_FUNCTION	13/203	1745/17949	0.964152	0.999996	0.932873	ALKAL2/NOS2/CD19/TBC1D3E/FCER2/IL2/FOXJ1/FCRL3/TCIM/CCL25/PAK3/GRIN2A/RFPL1	13
POSITIVE_REGULATION_OF_CATABOLIC_PROCESS	2/203	450/17949	0.964787	0.999996	0.932873	RUFY4/RFPL1	2
MICROTUBULE_BASED_PROCESS	5/203	845/17949	0.965086	0.999996	0.932873	NEFH/ZBBX/KASH5/KIF25/FOXJ1	5
RESPONSE_TO_ENDOPLASMIC_RETICULUM_STRESS	1/203	295/17949	0.966067	0.999996	0.932873	CLGN	1
POSITIVE_REGULATION_OF_CELLULAR_PROTEIN_LOCALIZATION	1/203	295/17949	0.966067	0.999996	0.932873	MGAT3	1
SENSORY_PERCEPTION_OF_SMELL	2/203	454/17949	0.966135	0.999996	0.932873	SYT10/OR2I1P	2
REGULATION_OF_CELLULAR_RESPONSE_TO_GROWTH_FACTOR_STIMULUS	1/203	296/17949	0.966457	0.999996	0.932873	RNF165	1
PURINE_CONTAINING_COMPOUND_METABOLIC_PROCESS	2/203	459/17949	0.967751	0.999996	0.932873	NOS2/NPPC	2
PROTEIN_MODIFICATION_BY_SMALL_PROTEIN_REMOVAL	1/203	300/17949	0.967973	0.999996	0.932873	USP26	1
CELLULAR_RESPONSE_TO_EXTERNAL_STIMULUS	1/203	303/17949	0.969066	0.999996	0.932873	VCAM1	1
REGULATION_OF_MITOTIC_CELL_CYCLE	3/203	605/17949	0.969324	0.999996	0.932873	GFI1B/CDKN2A/RFPL1	3
NEGATIVE_REGULATION_OF_MULTICELLULAR_ORGANISMAL_PROCESS	7/203	1104/17949	0.969762	0.999996	0.932873	FGF3/ARG1/STATH/IL2/NR5A1/KLKB1/FOXJ1	7
REGULATION_OF_CELL_MORPHOGENESIS	1/203	305/17949	0.969774	0.999996	0.932873	PAK3	1
REGULATION_OF_MAP_KINASE_ACTIVITY	1/203	307/17949	0.970465	0.999996	0.932873	PAK3	1
NEGATIVE_REGULATION_OF_RESPONSE_TO_STIMULUS	12/203	1673/17949	0.970848	0.999996	0.932873	ARG1/IL2/KLRK1/KLKB1/FOXJ1/FCRL3/CNR2/TCIM/KLK14/PYDC1/KLRC4-KLRK1/GPR31	12
CELL_PROJECTION_ORGANIZATION	11/203	1567/17949	0.971502	0.999996	0.932873	GBX1/DRGX/ALKAL2/NEFH/BLK/IL2/KEL/FOXJ1/CCKAR/RNF165/PAK3	11
MACROAUTOPHAGY	1/203	311/17949	0.971801	0.999996	0.932873	RUFY4	1
CARBOHYDRATE_METABOLIC_PROCESS	3/203	618/17949	0.972656	0.999996	0.932873	B3GALT5/SERPINA12/SI	3
POSITIVE_REGULATION_OF_ANION_TRANSPORT	2/203	477/17949	0.972977	0.999996	0.932873	BLK/MYB	2
POSITIVE_REGULATION_OF_TRANSPORT	5/203	882/17949	0.973674	0.999996	0.932873	BLK/CD19/MYB/KLRC2/SYT10	5
ENDOMEMBRANE_SYSTEM_ORGANIZATION	2/203	482/17949	0.974278	0.999996	0.932873	ZPBP2/XKR4	2
[truncated: 94 more rows]

## Sheet: KEGG-high CDI subgroup
KEGG enrichment analysis of up-regulated genes in high CDI subgroup
ID	Description	GeneRatio	BgRatio	pvalue	p.adjust	qvalue	geneID	Count	type
hsa04080	Neuroactive ligand-receptor interaction	6/16	340/7914	3.34153e-05	0.00113612	0.00102005	AGTR2/NPFFR2/NPY/CCKBR/GABRA5/TAC1	6	Environmental Information Processing
hsa04923	Regulation of lipolysis in adipocytes	2/16	55/7914	0.00534651	0.0908906	0.0816046	FABP4/NPY	2	Organismal Systems
hsa04721	Synaptic vesicle cycle	2/16	78/7914	0.0105233	0.119264	0.107079	CPLX2/SLC18A3	2	Organismal Systems
hsa00360	Phenylalanine metabolism	1/16	17/7914	0.0338528	0.247626	0.222327	DDC	1	Metabolism
hsa04614	Renin-angiotensin system	1/16	23/7914	0.0455422	0.247626	0.222327	AGTR2	1	Organismal Systems
hsa05034	Alcoholism	2/16	184/7914	0.0521083	0.247626	0.222327	NPY/DDC	2	Human Diseases
hsa00350	Tyrosine metabolism	1/16	36/7914	0.0704157	0.247626	0.222327	DDC	1	Metabolism
hsa00500	Starch and sucrose metabolism	1/16	36/7914	0.0704157	0.247626	0.222327	AMY2A	1	Metabolism
hsa05033	Nicotine addiction	1/16	40/7914	0.077946	0.247626	0.222327	GABRA5	1	Human Diseases
hsa00380	Tryptophan metabolism	1/16	42/7914	0.0816897	0.247626	0.222327	DDC	1	Metabolism
hsa02010	ABC transporters	1/16	45/7914	0.0872785	0.247626	0.222327	ABCC12	1	Environmental Information Processing
hsa04973	Carbohydrate digestion and absorption	1/16	47/7914	0.0909866	0.247626	0.222327	AMY2A	1	Organismal Systems
hsa05030	Cocaine addiction	1/16	49/7914	0.0946806	0.247626	0.222327	DDC	1	Human Diseases
hsa05031	Amphetamine addiction	1/16	68/7914	0.129079	0.262456	0.235641	DDC	1	Human Diseases
hsa04920	Adipocytokine signaling pathway	1/16	69/7914	0.130855	0.262456	0.235641	NPY	1	Organismal Systems
hsa04971	Gastric acid secretion	1/16	75/7914	0.14144	0.262456	0.235641	CCKBR	1	Organismal Systems
hsa03320	PPAR signaling pathway	1/16	76/7914	0.143192	0.262456	0.235641	FABP4	1	Organismal Systems
hsa04742	Taste transduction	1/16	83/7914	0.155365	0.262456	0.235641	GABRA5	1	Organismal Systems
hsa04727	GABAergic synapse	1/16	89/7914	0.16567	0.262456	0.235641	GABRA5	1	Organismal Systems
hsa05410	Hypertrophic cardiomyopathy (HCM)	1/16	90/7914	0.167376	0.262456	0.235641	TTN	1	Human Diseases
hsa05032	Morphine addiction	1/16	91/7914	0.169079	0.262456	0.235641	GABRA5	1	Human Diseases
hsa04350	TGF-beta signaling pathway	1/16	94/7914	0.174167	0.262456	0.235641	NOG	1	Environmental Information Processing
hsa05414	Dilated cardiomyopathy (DCM)	1/16	96/7914	0.177543	0.262456	0.235641	TTN	1	Human Diseases
hsa04972	Pancreatic secretion	1/16	102/7914	0.187594	0.265759	0.238607	AMY2A	1	Organismal Systems
hsa04725	Cholinergic synapse	1/16	112/7914	0.20409	0.273278	0.245358	SLC18A3	1	Organismal Systems
hsa04726	Serotonergic synapse	1/16	115/7914	0.208978	0.273278	0.245358	DDC	1	Organismal Systems
hsa04728	Dopaminergic synapse	1/16	131/7914	0.234571	0.295386	0.265207	DDC	1	Organismal Systems
hsa04723	Retrograde endocannabinoid signaling	1/16	148/7914	0.260913	0.307683	0.276248	GABRA5	1	Organismal Systems
hsa04261	Adrenergic signaling in cardiomyocytes	1/16	149/7914	0.262435	0.307683	0.276248	AGTR2	1	Organismal Systems
hsa04310	Wnt signaling pathway	1/16	160/7914	0.278992	0.316191	0.283887	RSPO4	1	Environmental Information Processing
hsa04020	Calcium signaling pathway	1/16	193/7914	0.326597	0.358203	0.321606	CCKBR	1	Environmental Information Processing
hsa04024	cAMP signaling pathway	1/16	216/7914	0.358015	0.380391	0.341528	NPY	1	Environmental Information Processing
hsa04740	Olfactory transduction	1/16	448/7914	0.606744	0.62513	0.561262	OR51B5	1	Organismal Systems
hsa01100	Metabolic pathways	2/16	1439/7914	0.816605	0.816605	0.733175	AMY2A/DDC	2	Metabolism

## Sheet: KEGG-low CDI subgroup
KEGG enrichment analysis of up-regulated genes in low CDI subgroup
ID	Description	GeneRatio	BgRatio	pvalue	p.adjust	qvalue	geneID	Count	type
hsa05340	Primary immunodeficiency	9/79	38/7914	7.96234e-11	1.21028e-08	1.12311e-08	CD8B2/IGLL1/CD19/TNFRSF13B/CD79A/AICDA/ZAP70/CD8B/AIRE	9	Human Diseases
hsa04672	Intestinal immune network for IgA production	5/79	49/7914	0.000117978	0.0089663	0.00832053	TNFRSF13B/TNFRSF17/AICDA/IL2/CCL25	5	Organismal Systems
hsa04640	Hematopoietic cell lineage	6/79	98/7914	0.000414563	0.0210045	0.0194917	CD8B2/MS4A1/CR2/CD19/FCER2/CD8B	6	Organismal Systems
hsa04060	Cytokine-cytokine receptor interaction	10/79	294/7914	0.000638439	0.0242607	0.0225134	CSH2/TNFRSF13B/TNFRSF17/IL2/CXCR5/XCR1/CD27/CCL25/IL17RB/IL21	10	Environmental Information Processing
hsa04612	Antigen processing and presentation	5/79	78/7914	0.00104267	0.0316973	0.0294144	CD8B2/KLRC2/KIR3DL1/KIR3DL2/CD8B	5	Organismal Systems
hsa04650	Natural killer cell mediated cytotoxicity	6/79	131/7914	0.00189776	0.0480765	0.044614	KLRC2/KLRK1/KIR3DL1/KIR3DL2/ZAP70/KLRC4-KLRK1	6	Organismal Systems
hsa04660	T cell receptor signaling pathway	5/79	104/7914	0.0037145	0.0806576	0.0748485	CD8B2/IL2/ZAP70/PAK3/CD8B	5	Organismal Systems
hsa04080	Neuroactive ligand-receptor interaction	9/79	340/7914	0.00650447	0.123585	0.114684	TAAR1/CSH2/TAC3/MC4R/CNR2/CCKAR/RLN3/GRIN2A/SLURP1	9	Environmental Information Processing
hsa05332	Graft-versus-host disease	3/79	41/7914	0.00777111	0.131245	0.121793	IL2/KIR3DL1/KIR3DL2	3	Human Diseases
hsa05144	Malaria	3/79	49/7914	0.0126884	0.192864	0.178974	KLRK1/VCAM1/KLRC4-KLRK1	3	Human Diseases
hsa04061	Viral protein interaction with cytokine and cytokine receptor	4/79	100/7914	0.0175104	0.231478	0.214806	IL2/CXCR5/XCR1/CCL25	4	Environmental Information Processing
hsa00220	Arginine biosynthesis	2/79	21/7914	0.0182745	0.231478	0.214806	NOS2/ARG1	2	Metabolism
hsa00590	Arachidonic acid metabolism	3/79	63/7914	0.0247694	0.289612	0.268753	CYP4A22/CYP2E1/PLA2G2D	3	Metabolism
hsa04014	Ras signaling pathway	6/79	232/7914	0.0279647	0.303617	0.28175	FGF3/FGF17/PLA2G2D/ZAP70/PAK3/GRIN2A	6	Environmental Information Processing
hsa00591	Linoleic acid metabolism	2/79	29/7914	0.0335671	0.331707	0.307817	CYP2E1/PLA2G2D	2	Metabolism
hsa05218	Melanoma	3/79	72/7914	0.0349166	0.331707	0.307817	FGF3/FGF17/CDKN2A	3	Human Diseases
hsa00983	Drug metabolism - other enzymes	3/79	79/7914	0.0440796	0.394123	0.365738	CYP2E1/UPB1/GSTA1	3	Metabolism
hsa04662	B cell receptor signaling pathway	3/79	82/7914	0.0483392	0.408198	0.378798	CR2/CD19/CD79A	3	Organismal Systems
hsa05143	African trypanosomiasis	2/79	37/7914	0.0523313	0.41865	0.388498	IDO2/VCAM1	2	Human Diseases
hsa04514	Cell adhesion molecules (CAMs)	4/79	147/7914	0.0589375	0.431875	0.400771	CD8B2/CLDN10/VCAM1/CD8B	4	Environmental Information Processing
hsa04970	Salivary secretion	3/79	90/7914	0.0606436	0.431875	0.400771	MUC7/PRH2/STATH	3	Organismal Systems
hsa04151	PI3K-Akt signaling pathway	7/79	354/7914	0.0625083	0.431875	0.400771	FGF3/CSH2/FGF17/CD19/MYB/IL2/COL6A5	7	Environmental Information Processing
hsa05150	Staphylococcus aureus infection	3/79	96/7914	0.0707414	0.467509	0.433838	KRT24/KRT38/KRT36	3	Human Diseases
hsa00330	Arginine and proline metabolism	2/79	50/7914	0.0886761	0.5362	0.497581	NOS2/ARG1	2	Metabolism
hsa04659	Th17 cell differentiation	3/79	107/7914	0.0910656	0.5362	0.497581	IL2/ZAP70/IL21	3	Organismal Systems
hsa05014	Amyotrophic lateral sclerosis (ALS)	2/79	51/7914	0.0917184	0.5362	0.497581	NEFH/GRIN2A	2	Human Diseases
hsa05321	Inflammatory bowel disease (IBD)	2/79	65/7914	0.137122	0.696226	0.646082	IL2/IL21	2	Human Diseases
hsa00603	Glycosphingolipid biosynthesis - globo and isoglobo series	1/79	15/7914	0.139826	0.696226	0.646082	B3GALT5	1	Metabolism
hsa04270	Vascular smooth muscle contraction	3/79	132/7914	0.144808	0.696226	0.646082	CYP4A22/PLA2G2D/NPPC	3	Organismal Systems
hsa00910	Nitrogen metabolism	1/79	17/7914	0.156947	0.696226	0.646082	CA6	1	Metabolism
hsa04015	Rap1 signaling pathway	4/79	210/7914	0.157448	0.696226	0.646082	FGF3/FGF17/PFN3/GRIN2A	4	Environmental Information Processing
hsa04915	Estrogen signaling pathway	3/79	138/7914	0.159007	0.696226	0.646082	KRT24/KRT38/KRT36	3	Organismal Systems
hsa00982	Drug metabolism - cytochrome P450	2/79	72/7914	0.161368	0.696226	0.646082	CYP2E1/GSTA1	2	Metabolism
hsa05418	Fluid shear stress and atherosclerosis	3/79	139/7914	0.161415	0.696226	0.646082	VCAM1/NPPC/GSTA1	3	Human Diseases
hsa04810	Regulation of actin cytoskeleton	4/79	213/7914	0.163167	0.696226	0.646082	FGF3/FGF17/PFN3/PAK3	4	Cellular Processes
hsa01524	Platinum drug resistance	2/79	73/7914	0.164896	0.696226	0.646082	CDKN2A/GSTA1	2	Human Diseases
hsa00770	Pantothenate and CoA biosynthesis	1/79	19/7914	0.173731	0.70223	0.651654	UPB1	1	Metabolism
hsa00980	Metabolism of xenobiotics by cytochrome P450	2/79	76/7914	0.175557	0.70223	0.651654	CYP2E1/GSTA1	2	Metabolism
hsa05226	Gastric cancer	3/79	149/7914	0.186081	0.704166	0.65345	FGF3/FGF17/REG4	3	Human Diseases
hsa04610	Complement and coagulation cascades	2/79	79/7914	0.186328	0.704166	0.65345	CR2/KLKB1	2	Organismal Systems
hsa05132	Salmonella infection	2/79	80/7914	0.189939	0.704166	0.65345	NOS2/PFN3	2	Human Diseases
hsa05204	Chemical carcinogenesis	2/79	82/7914	0.197191	0.711706	0.660448	CYP2E1/GSTA1	2	Human Diseases
hsa04934	Cushing syndrome	3/79	155/7914	0.201338	0.711706	0.660448	AIPL1/NR5A1/CDKN2A	3	Human Diseases
hsa04614	Renin-angiotensin system	1/79	23/7914	0.206316	0.712727	0.661395	REN	1	Organismal Systems
hsa04630	Jak-STAT signaling pathway	3/79	162/7914	0.219502	0.733992	0.681128	CSH2/IL2/IL21	3	Environmental Information Processing
hsa00592	alpha-Linolenic acid metabolism	1/79	25/7914	0.222129	0.733992	0.681128	PLA2G2D	1	Metabolism
hsa04658	Th1 and Th2 cell differentiation	2/79	92/7914	0.233891	0.74889	0.694953	IL2/ZAP70	2	Organismal Systems
hsa00601	Glycosphingolipid biosynthesis - lacto and neolacto series	1/79	27/7914	0.237631	0.74889	0.694953	B3GALT5	1	Metabolism
hsa04392	Hippo signaling pathway - multiple species	1/79	29/7914	0.252828	0.74889	0.694953	FRMD1	1	Environmental Information Processing
hsa00052	Galactose metabolism	1/79	31/7914	0.267726	0.74889	0.694953	SI	1	Metabolism
hsa01523	Antifolate resistance	1/79	31/7914	0.267726	0.74889	0.694953	IZUMO1R	1	Human Diseases
hsa04064	NF-kappa B signaling pathway	2/79	102/7914	0.27098	0.74889	0.694953	VCAM1/ZAP70	2	Environmental Information Processing
hsa04972	Pancreatic secretion	2/79	102/7914	0.27098	0.74889	0.694953	PLA2G2D/CCKAR	2	Organismal Systems
hsa05142	Chagas disease (American trypanosomiasis)	2/79	102/7914	0.27098	0.74889	0.694953	NOS2/IL2	2	Human Diseases
hsa05146	Amoebiasis	2/79	102/7914	0.27098	0.74889	0.694953	NOS2/ARG1	2	Human Diseases
hsa00410	beta-Alanine metabolism	1/79	33/7914	0.28233	0.753626	0.699348	UPB1	1	Metabolism
hsa04062	Chemokine signaling pathway	3/79	189/7914	0.292102	0.753626	0.699348	CXCR5/XCR1/CCL25	3	Organismal Systems
hsa04020	Calcium signaling pathway	3/79	193/7914	0.303064	0.753626	0.699348	NOS2/CCKAR/GRIN2A	3	Environmental Information Processing
hsa00500	Starch and sucrose metabolism	1/79	36/7914	0.303699	0.753626	0.699348	SI	1	Metabolism
hsa04670	Leukocyte transendothelial migration	2/79	112/7914	0.308055	0.753626	0.699348	CLDN10/VCAM1	2	Organismal Systems
hsa05330	Allograft rejection	1/79	38/7914	0.317595	0.753626	0.699348	IL2	1	Human Diseases
hsa05169	Epstein-Barr virus infection	3/79	201/7914	0.325047	0.753626	0.699348	CR2/CD19/FCER2	3	Human Diseases
hsa05033	Nicotine addiction	1/79	40/7914	0.331217	0.753626	0.699348	GRIN2A	1	Human Diseases
hsa05135	Yersinia infection	2/79	120/7914	0.33748	0.753626	0.699348	IL2/ZAP70	2	Human Diseases
hsa04975	Fat digestion and absorption	1/79	41/7914	0.337927	0.753626	0.699348	PLA2G2D	1	Organismal Systems
hsa05219	Bladder cancer	1/79	41/7914	0.337927	0.753626	0.699348	CDKN2A	1	Human Diseases
hsa00380	Tryptophan metabolism	1/79	42/7914	0.34457	0.753626	0.699348	IDO2	1	Metabolism
hsa04940	Type I diabetes mellitus	1/79	43/7914	0.351148	0.753626	0.699348	IL2	1	Human Diseases
hsa04110	Cell cycle	2/79	124/7914	0.352065	0.753626	0.699348	SMC1B/CDKN2A	2	Cellular Processes
hsa00071	Fatty acid degradation	1/79	44/7914	0.35766	0.753626	0.699348	CYP4A22	1	Metabolism
hsa04114	Oocyte meiosis	2/79	127/7914	0.362934	0.753626	0.699348	SMC1B/STAG3	2	Cellular Processes
hsa03022	Basal transcription factors	1/79	45/7914	0.364108	0.753626	0.699348	TAF7L	1	Genetic Information Processing
hsa04926	Relaxin signaling pathway	2/79	129/7914	0.370143	0.753626	0.699348	NOS2/RLN3	2	Organismal Systems
hsa00565	Ether lipid metabolism	1/79	47/7914	0.376813	0.753626	0.699348	PLA2G2D	1	Metabolism
hsa00600	Sphingolipid metabolism	1/79	47/7914	0.376813	0.753626	0.699348	ACER1	1	Metabolism
hsa04973	Carbohydrate digestion and absorption	1/79	47/7914	0.376813	0.753626	0.699348	SI	1	Organismal Systems
hsa00510	N-Glycan biosynthesis	1/79	49/7914	0.389267	0.758572	0.703938	MGAT3	1	Metabolism
hsa05030	Cocaine addiction	1/79	49/7914	0.389267	0.758572	0.703938	GRIN2A	1	Human Diseases
hsa05320	Autoimmune thyroid disease	1/79	53/7914	0.413442	0.795484	0.738191	IL2	1	Human Diseases
hsa00480	Glutathione metabolism	1/79	56/7914	0.430951	0.797535	0.740095	GSTA1	1	Metabolism
hsa05224	Breast cancer	2/79	147/7914	0.433455	0.797535	0.740095	FGF3/FGF17	2	Human Diseases
hsa00240	Pyrimidine metabolism	1/79	57/7914	0.436672	0.797535	0.740095	UPB1	1	Metabolism
hsa05200	Pathways in cancer	6/79	530/7914	0.436814	0.797535	0.740095	FGF3/NOS2/FGF17/IL2/CDKN2A/GSTA1	6	Human Diseases
hsa00140	Steroid hormone biosynthesis	1/79	60/7914	0.453496	0.797535	0.740095	CYP2E1	1	Metabolism
hsa04927	Cortisol synthesis and secretion	1/79	65/7914	0.480441	0.797535	0.740095	NR5A1	1	Organismal Systems
hsa05223	Non-small cell lung cancer	1/79	66/7914	0.48567	0.797535	0.740095	CDKN2A	1	Human Diseases
hsa00830	Retinol metabolism	1/79	67/7914	0.490848	0.797535	0.740095	CYP4A22	1	Metabolism
hsa04720	Long-term potentiation	1/79	67/7914	0.490848	0.797535	0.740095	GRIN2A	1	Organismal Systems
hsa05131	Shigellosis	1/79	67/7914	0.490848	0.797535	0.740095	PFN3	1	Human Diseases
hsa05031	Amphetamine addiction	1/79	68/7914	0.495974	0.797535	0.740095	GRIN2A	1	Human Diseases
hsa04924	Renin secretion	1/79	69/7914	0.501049	0.797535	0.740095	REN	1	Organismal Systems
hsa05211	Renal cell carcinoma	1/79	69/7914	0.501049	0.797535	0.740095	PAK3	1	Human Diseases
hsa05225	Hepatocellular carcinoma	2/79	168/7914	0.502908	0.797535	0.740095	CDKN2A/GSTA1	2	Human Diseases
hsa04115	p53 signaling pathway	1/79	72/7914	0.515973	0.797535	0.740095	CDKN2A	1	Cellular Processes
hsa01230	Biosynthesis of amino acids	1/79	75/7914	0.530456	0.797535	0.740095	ARG1	1	Metabolism
hsa04971	Gastric acid secretion	1/79	75/7914	0.530456	0.797535	0.740095	KCNJ10	1	Organismal Systems
hsa05212	Pancreatic cancer	1/79	75/7914	0.530456	0.797535	0.740095	CDKN2A	1	Human Diseases
hsa05214	Glioma	1/79	75/7914	0.530456	0.797535	0.740095	CDKN2A	1	Human Diseases
hsa03320	PPAR signaling pathway	1/79	76/7914	0.535188	0.797535	0.740095	CYP4A22	1	Organismal Systems
hsa05133	Pertussis	1/79	76/7914	0.535188	0.797535	0.740095	NOS2	1	Human Diseases
hsa05140	Leishmaniasis	1/79	76/7914	0.535188	0.797535	0.740095	NOS2	1	Human Diseases
hsa05220	Chronic myeloid leukemia	1/79	76/7914	0.535188	0.797535	0.740095	CDKN2A	1	Human Diseases
hsa04146	Peroxisome	1/79	83/7914	0.567019	0.816722	0.7579	NOS2	1	Cellular Processes
hsa04742	Taste transduction	1/79	83/7914	0.567019	0.816722	0.7579	HTR3B	1	Organismal Systems
hsa04012	ErbB signaling pathway	1/79	85/7914	0.575711	0.816722	0.7579	PAK3	1	Environmental Information Processing
hsa04911	Insulin secretion	1/79	86/7914	0.579993	0.816722	0.7579	CCKAR	1	Organismal Systems
hsa04512	ECM-receptor interaction	1/79	88/7914	0.588428	0.816722	0.7579	COL6A5	1	Environmental Information Processing
hsa05235	PD-L1 expression and PD-1 checkpoint pathway in cancer	1/79	89/7914	0.592582	0.816722	0.7579	ZAP70	1	Human Diseases
hsa04510	Focal adhesion	2/79	199/7914	0.595076	0.816722	0.7579	COL6A5/PAK3	2	Cellular Processes
hsa05130	Pathogenic Escherichia coli infection	2/79	201/7914	0.600573	0.816722	0.7579	CLDN10/PAK3	2	Human Diseases
hsa05222	Small cell lung cancer	1/79	92/7914	0.604799	0.816722	0.7579	NOS2	1	Human Diseases
hsa04657	IL-17 signaling pathway	1/79	93/7914	0.608791	0.816722	0.7579	IL17RB	1	Organismal Systems
hsa04974	Protein digestion and absorption	1/79	95/7914	0.616655	0.816722	0.7579	COL6A5	1	Organismal Systems
hsa00564	Glycerophospholipid metabolism	1/79	97/7914	0.624362	0.816722	0.7579	PLA2G2D	1	Metabolism
hsa04713	Circadian entrainment	1/79	97/7914	0.624362	0.816722	0.7579	GRIN2A	1	Organismal Systems
hsa01522	Endocrine resistance	1/79	98/7914	0.628159	0.816722	0.7579	CDKN2A	1	Human Diseases
hsa04750	Inflammatory mediator regulation of TRP channels	1/79	100/7914	0.635638	0.816722	0.7579	CYP4A22	1	Organismal Systems
hsa04933	AGE-RAGE signaling pathway in diabetic complications	1/79	100/7914	0.635638	0.816722	0.7579	VCAM1	1	Human Diseases
hsa04024	cAMP signaling pathway	2/79	216/7914	0.640042	0.816722	0.7579	HCAR1/GRIN2A	2	Environmental Information Processing
hsa05166	Human T-cell leukemia virus 1 infection	2/79	219/7914	0.647565	0.816722	0.7579	IL2/CDKN2A	2	Human Diseases
hsa04625	C-type lectin receptor signaling pathway	1/79	104/7914	0.650154	0.816722	0.7579	IL2	1	Organismal Systems
hsa04066	HIF-1 signaling pathway	1/79	109/7914	0.667497	0.828994	0.769288	NOS2	1	Environmental Information Processing
hsa04668	TNF signaling pathway	1/79	112/7914	0.677493	0.828994	0.769288	VCAM1	1	Environmental Information Processing
hsa05145	Toxoplasmosis	1/79	112/7914	0.677493	0.828994	0.769288	NOS2	1	Human Diseases
hsa04724	Glutamatergic synapse	1/79	114/7914	0.683992	0.828994	0.769288	GRIN2A	1	Organismal Systems
hsa04726	Serotonergic synapse	1/79	115/7914	0.687192	0.828994	0.769288	HTR3B	1	Organismal Systems
hsa04071	Sphingolipid signaling pathway	1/79	119/7914	0.699678	0.831224	0.771358	ACER1	1	Environmental Information Processing
hsa01100	Metabolic pathways	13/79	1439/7914	0.699978	0.831224	0.771358	CYP4A22/NOS2/CA6/ARG1/MGAT3/CYP2E1/ACER1/UPB1/B3GALT5/IDO2/PLA2G2D/SI/GSTA1	13	Metabolism
hsa04728	Dopaminergic synapse	1/79	131/7914	0.734256	0.860091	0.798145	GRIN2A	1	Organismal Systems
hsa05322	Systemic lupus erythematosus	1/79	133/7914	0.739624	0.860091	0.798145	GRIN2A	1	Human Diseases
hsa04120	Ubiquitin mediated proteolysis	1/79	136/7914	0.747476	0.860091	0.798145	AIRE	1	Genetic Information Processing
hsa04371	Apelin signaling pathway	1/79	137/7914	0.75004	0.860091	0.798145	NOS2	1	Environmental Information Processing
hsa05162	Measles	1/79	138/7914	0.75258	0.860091	0.798145	IL2	1	Human Diseases
hsa04932	Non-alcoholic fatty liver disease (NAFLD)	1/79	149/7914	0.778883	0.877469	0.814272	CYP2E1	1	Human Diseases
hsa04145	Phagosome	1/79	152/7914	0.785565	0.877469	0.814272	COLEC11	1	Cellular Processes
hsa04390	Hippo signaling pathway	1/79	154/7914	0.789908	0.877469	0.814272	FRMD1	1	Environmental Information Processing
hsa05160	Hepatitis C	1/79	155/7914	0.792046	0.877469	0.814272	CLDN10	1	Human Diseases
hsa04010	MAPK signaling pathway	2/79	295/7914	0.799631	0.877469	0.814272	FGF3/FGF17	2	Environmental Information Processing
hsa04218	Cellular senescence	1/79	160/7914	0.802422	0.877469	0.814272	CDKN2A	1	Cellular Processes
hsa04022	cGMP-PKG signaling pathway	1/79	167/7914	0.816095	0.880279	0.816879	NPPC	1	Environmental Information Processing
hsa04530	Tight junction	1/79	169/7914	0.819827	0.880279	0.816879	CLDN10	1	Cellular Processes
hsa05010	Alzheimer disease	1/79	171/7914	0.823484	0.880279	0.816879	GRIN2A	1	Human Diseases
hsa05152	Tuberculosis	1/79	179/7914	0.837393	0.880279	0.816879	NOS2	1	Human Diseases
hsa04360	Axon guidance	1/79	181/7914	0.840698	0.880279	0.816879	PAK3	1	Organismal Systems
hsa04621	NOD-like receptor signaling pathway	1/79	181/7914	0.840698	0.880279	0.816879	PYDC1	1	Organismal Systems
hsa05034	Alcoholism	1/79	184/7914	0.845531	0.880279	0.816879	GRIN2A	1	Human Diseases
hsa05203	Viral carcinogenesis	1/79	201/7914	0.870306	0.899908	0.835095	CDKN2A	1	Human Diseases
hsa05170	Human immunodeficiency virus 1 infection	1/79	212/7914	0.884201	0.908098	0.842695	PAK3	1	Human Diseases
hsa05163	Human cytomegalovirus infection	1/79	225/7914	0.898737	0.916832	0.8508	CDKN2A	1	Human Diseases
hsa04144	Endocytosis	1/79	243/7914	0.915933	0.928145	0.861298	IZUMO1R	1	Cellular Processes
hsa05206	MicroRNAs in cancer	1/79	310/7914	0.958111	0.964456	0.894994	CDKN2A	1	Human Diseases
hsa05165	Human papillomavirus infection	1/79	330/7914	0.966016	0.966016	0.896442	COL6A5	1	Human Diseases
